# Supplementary material for: Dichloridobis(4-methyl-3,5-diphenyl-1H-pyrazole-κN 2)copper(II)
Source: Acta Crystallogr Sect E Struct Rep Online. 2011 Nov 30;67(Pt 12):m1894. doi: 10.1107/S1600536811050690 (PMC3238775; doi:10.1107/S1600536811050690)
Supplement: Supplementary file 1 [file e-67-m1894-sup1.cif]

##############################################################################
#                                                                            #
# This CIF contains the data in a paper accepted for publication in          #
# Acta Crystallographica Section E. It conforms to the requirements of       #
# Notes for Authors for Acta Crystallographica Section E, and has been       #
# peer reviewed under the auspices of the IUCr Commission on Journals.       #
#                                                                            #
# Full details of the Crystallographic Information File format               #
# are given in the paper "The Crystallographic Information File (CIF):       #
# a New Standard Archive File for Crystallography" by S. R. Hall, F. H.      #
# Allen and I. D. Brown [Acta Cryst. (1991), A47, 655-685].                  #
#                                                                            #
# The current version of the core CIF dictionary is obtainable from          #
# ftp://ftp.iucr.org/pub/cif_core.dic.                                       #
#                                                                            #
# Software is freely available for graphical display of the structure(s)     #
# in this CIF. For information consult the CIF software page                 #
# http://www.iucr.org/resources/cif/software.                                #
#                                                                            #
# This file may be used for bona fide research purposes within the           #
# scientific community so long as proper attribution is given to the journal # 
# article from which it was obtained.                                        #
#                                                                            #
##############################################################################
data_global
_audit_creation_method     'form.cif (version 2.0)'
_journal_data_validation_number     ?
_journal_date_recd_electronic     2011-11-03
_journal_date_accepted     2011-11-25
_journal_name_full     'Acta Crystallographica, Section E'
_journal_year     2011
_journal_volume     67
_journal_issue     12
_journal_page_first     m1894
_journal_page_last     m1894
_journal_paper_category     QM
_journal_paper_doi     10.1107/S1600536811050690
_journal_coeditor_code     RZ2665
_publ_contact_author_name     'Dr. Hossaini Sadr, Moayad'
_publ_contact_author_address
;
      Department of Chemistry,
      Azarbaijan University of Tarbiat Moallem,
      Tabriz,
      Iran
;
_publ_contact_author_email     'hosainis@yahoo.com'
_publ_contact_author_fax     '+98 412 452 4991/4525193'
_publ_contact_author_phone     '+98 412 4524993/5424991'
_publ_section_title
;
Dichloridobis(4-methyl-3,5-diphenyl-1<i>H</i>-pyrazole-\k<i>N</i>^2^)copper(II)
;
loop_
    _publ_author_name
    _publ_author_address
    'Hossaini Sadr, Moayad'
;
      Research Institute for Fundamental Sciences (RIFS),
      University of Tabriz,
      51664,
      Tabriz,
      Iran
;
    'Soltani, Behzad'
;
      Department of Chemistry,
      Azarbaijan University of Tarbiat Moallem,
      Tabriz,
      Iran
;
data_I
_audit_creation_method     SHELXL-97
_chemical_name_systematic
;
Dichloridobis(4-methyl-3,5-diphenyl-1<i>H</i>-pyrazole-\k<i>N</i>^2^)copper(II)
;
_chemical_name_common     ?
_chemical_formula_moiety     'C32 H28 Cl2 Cu1 N4'
_chemical_formula_sum     'C32 H28 Cl2 Cu1 N4'
_chemical_formula_iupac     '[Cu Cl2 (C16 H14 N2)2]'
_chemical_formula_weight     603.03
_chemical_melting_point     ?
_symmetry_cell_setting     monoclinic
_symmetry_space_group_name_H-M     'C 2/c'
_symmetry_space_group_name_Hall     '-C 2yc'
loop_
    _symmetry_equiv_pos_as_xyz
    'x, y, z'
    '-x, y, -z+1/2'
    'x+1/2, y+1/2, z'
    '-x+1/2, y+1/2, -z+1/2'
    '-x, -y, -z'
    'x, -y, z-1/2'
    '-x+1/2, -y+1/2, -z'
    'x+1/2, -y+1/2, z-1/2'
_cell_length_a     19.105(4)
_cell_length_b     8.5062(17)
_cell_length_c     17.399(4)
_cell_angle_alpha     90.00
_cell_angle_beta     99.39(3)
_cell_angle_gamma     90.00
_cell_volume     2789.6(11)
_cell_formula_units_Z     4
_cell_measurement_reflns_used     2500
_cell_measurement_theta_min     2.45
_cell_measurement_theta_max     28.39
_cell_measurement_temperature     120(2)
_exptl_crystal_description     needle
_exptl_crystal_colour     orange
_exptl_crystal_size_max     0.23
_exptl_crystal_size_mid     0.09
_exptl_crystal_size_min     0.03
_exptl_crystal_density_diffrn     1.436
_exptl_crystal_density_meas     ?
_exptl_crystal_density_method     'not measured'
_exptl_crystal_F_000     1244
_exptl_absorpt_coefficient_mu     1.004
_exptl_absorpt_correction_type     numerical
_exptl_absorpt_process_details     '(X-RED; Stoe & Cie, 2005)'
_exptl_absorpt_correction_T_min     0.895
_exptl_absorpt_correction_T_max     0.970
_exptl_special_details
;
;
_diffrn_ambient_temperature     120(2)
_diffrn_radiation_type     MoK\a
_diffrn_radiation_wavelength     0.71073
_diffrn_radiation_source     'fine-focus sealed tube'
_diffrn_radiation_monochromator     graphite
_diffrn_measurement_device_type     'Stoe IPDS II Image Plate'
_diffrn_measurement_method     'rotation method'
_diffrn_detector_area_resol_mean     '0.15 mm'
_diffrn_reflns_number     9857
_diffrn_reflns_av_R_equivalents     0.1194
_diffrn_reflns_av_sigmaI/netI     0.0860
_diffrn_reflns_theta_min     2.16
_diffrn_reflns_theta_max     29.28
_diffrn_reflns_theta_full     29.28
_diffrn_measured_fraction_theta_max     0.987
_diffrn_measured_fraction_theta_full     0.987
_diffrn_reflns_limit_h_min     -26
_diffrn_reflns_limit_h_max     26
_diffrn_reflns_limit_k_min     -11
_diffrn_reflns_limit_k_max     10
_diffrn_reflns_limit_l_min     -23
_diffrn_reflns_limit_l_max     21
_diffrn_standards_number     0
_diffrn_standards_interval_count     .
_diffrn_standards_interval_time     .
_diffrn_standards_decay_%     ?
_refine_special_details
;
 Refinement of F^2^ against ALL reflections.  The weighted R-factor wR and
 goodness of fit S are based on F^2^, conventional R-factors R are based
 on F, with F set to zero for negative F^2^. The threshold expression of
 F^2^ > 2sigma(F^2^) is used only for calculating R-factors(gt) etc. and is
 not relevant to the choice of reflections for refinement.  R-factors based
 on F^2^ are statistically about twice as large as those based on F, and R-
 factors based on ALL data will be even larger.
;
_reflns_number_total     3752
_reflns_number_gt     3026
_reflns_threshold_expression     I>2\s(I)
_refine_ls_structure_factor_coef     Fsqd
_refine_ls_matrix_type     full
_refine_ls_R_factor_all     0.0964
_refine_ls_R_factor_gt     0.0744
_refine_ls_wR_factor_gt     0.1903
_refine_ls_wR_factor_ref     0.2146
_refine_ls_goodness_of_fit_ref     1.107
_refine_ls_restrained_S_all     1.107
_refine_ls_number_reflns     3752
_refine_ls_number_parameters     181
_refine_ls_number_restraints     0
_refine_ls_hydrogen_treatment     mixed
_refine_ls_weighting_scheme     calc
_refine_ls_weighting_details
        'calc w=1/[\s^2^(Fo^2^)+(0.0975P)^2^+21.9820P] where P=(Fo^2^+2Fc^2^)/3'
_atom_sites_solution_hydrogens     geom
_atom_sites_solution_primary     direct
_atom_sites_solution_secondary     difmap
_refine_ls_shift/su_max     0.004
_refine_ls_shift/su_mean     0.000
_refine_diff_density_max     0.866
_refine_diff_density_min     -0.758
_refine_ls_extinction_method     none
_refine_ls_extinction_coef     ?
loop_
    _atom_type_symbol
    _atom_type_description
    _atom_type_scat_dispersion_real
    _atom_type_scat_dispersion_imag
    _atom_type_scat_source
    'C' 'C' 0.0033 0.0016
                         'International Tables Vol C Tables 4.2.6.8 and 6.1.1.4'
    'H' 'H' 0.0000 0.0000
                         'International Tables Vol C Tables 4.2.6.8 and 6.1.1.4'
    'N' 'N' 0.0061 0.0033
                         'International Tables Vol C Tables 4.2.6.8 and 6.1.1.4'
    'O' 'O' 0.0106 0.0060
                         'International Tables Vol C Tables 4.2.6.8 and 6.1.1.4'
    'Cl' 'Cl' 0.1484 0.1585
                         'International Tables Vol C Tables 4.2.6.8 and 6.1.1.4'
    'Cu' 'Cu' 0.3201 1.2651
                         'International Tables Vol C Tables 4.2.6.8 and 6.1.1.4'
_computing_data_collection     'X-AREA (Stoe & Cie, 2005)'
_computing_cell_refinement     'X-AREA (Stoe & Cie, 2005)'
_computing_data_reduction     'X-AREA (Stoe & Cie, 2005)'
_computing_structure_solution     'SHELXS97 (Sheldrick, 2008)'
_computing_structure_refinement     'SHELXL97 (Sheldrick, 2008)'
_computing_molecular_graphics     'SHELXTL (Sheldrick, 2008)'
_computing_publication_material
;
PLATON (Spek, 2009) and SHELXTL (Sheldrick, 2008)
;
loop_
    _atom_site_type_symbol
    _atom_site_label
    _atom_site_fract_x
    _atom_site_fract_y
    _atom_site_fract_z
    _atom_site_U_iso_or_equiv
    _atom_site_adp_type
    _atom_site_calc_flag
    _atom_site_refinement_flags
    _atom_site_occupancy
    _atom_site_symmetry_multiplicity
    _atom_site_disorder_assembly
    _atom_site_disorder_group
    C C1 0.6094(2) 0.2678(5) 0.1486(2) 0.0166(8) Uani d . 1 1 . .
    H H1 0.5909 0.1742 0.1262 0.020 Uiso calc R 1 1 . .
    C C2 0.6825(2) 0.2881(6) 0.1666(2) 0.0202(8) Uani d . 1 1 . .
    H H2A 0.7127 0.2085 0.1556 0.024 Uiso calc R 1 1 . .
    C C3 0.7105(2) 0.4266(6) 0.2009(3) 0.0232(9) Uani d . 1 1 . .
    H H3 0.7593 0.4400 0.2128 0.028 Uiso calc R 1 1 . .
    C C4 0.6652(2) 0.5450(5) 0.2173(3) 0.0209(8) Uani d . 1 1 . .
    H H4 0.6840 0.6372 0.2409 0.025 Uiso calc R 1 1 . .
    C C5 0.5920(2) 0.5271(5) 0.1986(2) 0.0172(8) Uani d . 1 1 . .
    H H5 0.5620 0.6077 0.2090 0.021 Uiso calc R 1 1 . .
    C C6 0.5637(2) 0.3877(5) 0.1641(2) 0.0141(7) Uani d . 1 1 . .
    C C7 0.4861(2) 0.3647(5) 0.1464(2) 0.0136(7) Uani d . 1 1 . .
    C C8 0.4328(2) 0.4585(5) 0.1020(2) 0.0142(7) Uani d . 1 1 . .
    C C9 0.4448(2) 0.6123(5) 0.0636(3) 0.0209(8) Uani d . 1 1 . .
    H H9A 0.4196 0.6942 0.0854 0.025 Uiso calc R 1 1 . .
    H H9B 0.4279 0.6047 0.0087 0.025 Uiso calc R 1 1 . .
    H H9C 0.4946 0.6361 0.0722 0.025 Uiso calc R 1 1 . .
    C C10 0.3698(2) 0.3785(5) 0.1048(2) 0.0144(7) Uani d . 1 1 . .
    C C11 0.2955(2) 0.4125(5) 0.0719(2) 0.0145(7) Uani d . 1 1 . .
    C C12 0.2782(2) 0.5123(6) 0.0082(3) 0.0203(8) Uani d . 1 1 . .
    H H12 0.3143 0.5577 -0.0142 0.024 Uiso calc R 1 1 . .
    C C13 0.2076(2) 0.5455(6) -0.0226(3) 0.0222(9) Uani d . 1 1 . .
    H H13 0.1969 0.6130 -0.0649 0.027 Uiso calc R 1 1 . .
    C C14 0.1534(2) 0.4775(6) 0.0101(3) 0.0222(9) Uani d . 1 1 . .
    H H14 0.1063 0.4996 -0.0102 0.027 Uiso calc R 1 1 . .
    C C15 0.1695(2) 0.3761(6) 0.0734(3) 0.0234(9) Uani d . 1 1 . .
    H H15 0.1333 0.3289 0.0948 0.028 Uiso calc R 1 1 . .
    C C16 0.2401(2) 0.3455(5) 0.1044(3) 0.0192(8) Uani d . 1 1 . .
    H H16 0.2506 0.2796 0.1474 0.023 Uiso calc R 1 1 . .
    N N1 0.45725(17) 0.2358(4) 0.17249(19) 0.0136(6) Uani d . 1 1 . .
    N N2 0.38684(17) 0.2464(4) 0.1472(2) 0.0148(6) Uani d . 1 1 . .
    H H2B 0.357(3) 0.167(6) 0.150(3) 0.006(11) Uiso d . 1 1 . .
    Cl Cl1 0.40945(5) -0.09017(12) 0.21857(7) 0.0219(3) Uani d . 1 1 . .
    Cu Cu1 0.5000 0.07621(8) 0.2500 0.0124(2) Uani d S 1 2 . .
loop_
    _atom_site_aniso_label
    _atom_site_aniso_U_11
    _atom_site_aniso_U_22
    _atom_site_aniso_U_33
    _atom_site_aniso_U_12
    _atom_site_aniso_U_13
    _atom_site_aniso_U_23
    C1 0.0159(17) 0.0188(19) 0.0153(17) 0.0016(15) 0.0030(14) 0.0001(15)
    C2 0.0189(19) 0.026(2) 0.0158(18) 0.0058(16) 0.0036(15) 0.0032(16)
    C3 0.0146(17) 0.034(2) 0.022(2) -0.0001(17) 0.0041(15) 0.0062(19)
    C4 0.0183(18) 0.019(2) 0.026(2) -0.0081(16) 0.0056(16) 0.0016(16)
    C5 0.0161(17) 0.0172(19) 0.0182(19) -0.0008(14) 0.0026(14) -0.0008(15)
    C6 0.0112(15) 0.0173(18) 0.0142(17) 0.0011(13) 0.0029(13) 0.0014(14)
    C7 0.0120(16) 0.0168(18) 0.0124(17) 0.0000(14) 0.0031(13) -0.0017(14)
    C8 0.0154(16) 0.0149(17) 0.0123(16) 0.0044(14) 0.0026(13) 0.0030(14)
    C9 0.0194(19) 0.0184(19) 0.025(2) 0.0036(15) 0.0048(16) 0.0115(16)
    C10 0.0120(16) 0.0172(18) 0.0131(17) 0.0047(14) -0.0007(13) 0.0016(14)
    C11 0.0133(16) 0.0137(17) 0.0151(17) 0.0030(13) -0.0019(13) -0.0022(14)
    C12 0.0175(18) 0.023(2) 0.020(2) -0.0010(16) 0.0008(15) -0.0013(16)
    C13 0.023(2) 0.024(2) 0.0174(19) 0.0049(17) -0.0039(15) 0.0009(16)
    C14 0.0146(17) 0.028(2) 0.021(2) 0.0052(16) -0.0052(15) -0.0081(17)
    C15 0.0174(19) 0.026(2) 0.027(2) 0.0030(16) 0.0034(16) 0.0011(18)
    C16 0.0170(18) 0.020(2) 0.0205(19) 0.0006(15) 0.0035(15) -0.0003(16)
    N1 0.0135(14) 0.0122(15) 0.0147(15) 0.0021(12) 0.0013(12) 0.0027(12)
    N2 0.0120(14) 0.0134(15) 0.0185(16) -0.0021(12) 0.0009(12) -0.0020(13)
    Cl1 0.0168(5) 0.0149(5) 0.0316(6) -0.0044(3) -0.0034(4) 0.0033(4)
    Cu1 0.0114(3) 0.0098(3) 0.0148(3) 0.000 -0.0016(2) 0.000
_geom_special_details
;
 All esds (except the esd in the dihedral angle between two l.s. planes)
 are estimated using the full covariance matrix.  The cell esds are taken
 into account individually in the estimation of esds in distances, angles
 and torsion angles; correlations between esds in cell parameters are only
 used when they are defined by crystal symmetry.  An approximate (isotropic)
 treatment of cell esds is used for estimating esds involving l.s. planes.
;
loop_
    _geom_bond_atom_site_label_1
    _geom_bond_atom_site_label_2
    _geom_bond_site_symmetry_2
    _geom_bond_distance
    _geom_bond_publ_flag
    C1 C2 . 1.391(6) ?
    C1 C6 . 1.397(5) ?
    C1 H1 . 0.9300 ?
    C2 C3 . 1.388(7) ?
    C2 H2A . 0.9300 ?
    C3 C4 . 1.387(7) ?
    C3 H3 . 0.9300 ?
    C4 C5 . 1.393(6) ?
    C4 H4 . 0.9300 ?
    C5 C6 . 1.397(6) ?
    C5 H5 . 0.9300 ?
    C6 C7 . 1.477(5) ?
    C7 N1 . 1.340(5) ?
    C7 C8 . 1.418(5) ?
    C8 C10 . 1.391(6) ?
    C8 C9 . 1.503(6) ?
    C9 H9A . 0.9600 ?
    C9 H9B . 0.9600 ?
    C9 H9C . 0.9600 ?
    C10 N2 . 1.355(5) ?
    C10 C11 . 1.471(5) ?
    C11 C12 . 1.392(6) ?
    C11 C16 . 1.399(6) ?
    C12 C13 . 1.397(6) ?
    C12 H12 . 0.9300 ?
    C13 C14 . 1.386(7) ?
    C13 H13 . 0.9300 ?
    C14 C15 . 1.393(7) ?
    C14 H14 . 0.9300 ?
    C15 C16 . 1.393(6) ?
    C15 H15 . 0.9300 ?
    C16 H16 . 0.9300 ?
    N1 N2 . 1.348(5) ?
    N1 Cu1 . 1.992(3) ?
    N2 H2B . 0.90(5) ?
    Cl1 Cu1 . 2.2329(11) ?
    Cu1 N1 2_655 1.992(3) ?
    Cu1 Cl1 2_655 2.2329(11) ?
loop_
    _geom_angle_atom_site_label_1
    _geom_angle_atom_site_label_2
    _geom_angle_atom_site_label_3
    _geom_angle_site_symmetry_1
    _geom_angle_site_symmetry_3
    _geom_angle
    _geom_angle_publ_flag
    C2 C1 C6 . . 120.1(4) ?
    C2 C1 H1 . . 119.9 ?
    C6 C1 H1 . . 119.9 ?
    C3 C2 C1 . . 120.3(4) ?
    C3 C2 H2A . . 119.9 ?
    C1 C2 H2A . . 119.9 ?
    C4 C3 C2 . . 119.7(4) ?
    C4 C3 H3 . . 120.1 ?
    C2 C3 H3 . . 120.1 ?
    C3 C4 C5 . . 120.6(4) ?
    C3 C4 H4 . . 119.7 ?
    C5 C4 H4 . . 119.7 ?
    C4 C5 C6 . . 119.8(4) ?
    C4 C5 H5 . . 120.1 ?
    C6 C5 H5 . . 120.1 ?
    C5 C6 C1 . . 119.5(4) ?
    C5 C6 C7 . . 120.5(4) ?
    C1 C6 C7 . . 120.0(4) ?
    N1 C7 C8 . . 110.3(3) ?
    N1 C7 C6 . . 119.4(4) ?
    C8 C7 C6 . . 130.2(4) ?
    C10 C8 C7 . . 104.7(3) ?
    C10 C8 C9 . . 129.6(4) ?
    C7 C8 C9 . . 125.7(4) ?
    C8 C9 H9A . . 109.5 ?
    C8 C9 H9B . . 109.5 ?
    H9A C9 H9B . . 109.5 ?
    C8 C9 H9C . . 109.5 ?
    H9A C9 H9C . . 109.5 ?
    H9B C9 H9C . . 109.5 ?
    N2 C10 C8 . . 107.0(3) ?
    N2 C10 C11 . . 120.4(4) ?
    C8 C10 C11 . . 132.6(4) ?
    C12 C11 C16 . . 118.3(4) ?
    C12 C11 C10 . . 121.2(4) ?
    C16 C11 C10 . . 120.6(4) ?
    C11 C12 C13 . . 121.1(4) ?
    C11 C12 H12 . . 119.4 ?
    C13 C12 H12 . . 119.4 ?
    C14 C13 C12 . . 119.8(4) ?
    C14 C13 H13 . . 120.1 ?
    C12 C13 H13 . . 120.1 ?
    C13 C14 C15 . . 119.9(4) ?
    C13 C14 H14 . . 120.0 ?
    C15 C14 H14 . . 120.0 ?
    C14 C15 C16 . . 119.9(4) ?
    C14 C15 H15 . . 120.1 ?
    C16 C15 H15 . . 120.1 ?
    C15 C16 C11 . . 121.0(4) ?
    C15 C16 H16 . . 119.5 ?
    C11 C16 H16 . . 119.5 ?
    C7 N1 N2 . . 106.1(3) ?
    C7 N1 Cu1 . . 129.9(3) ?
    N2 N1 Cu1 . . 122.9(3) ?
    N1 N2 C10 . . 111.8(3) ?
    N1 N2 H2B . . 123(3) ?
    C10 N2 H2B . . 124(3) ?
    N1 Cu1 N1 2_655 . 94.1(2) ?
    N1 Cu1 Cl1 2_655 . 144.42(10) ?
    N1 Cu1 Cl1 . . 92.88(10) ?
    N1 Cu1 Cl1 2_655 2_655 92.88(10) ?
    N1 Cu1 Cl1 . 2_655 144.42(10) ?
    Cl1 Cu1 Cl1 . 2_655 101.34(6) ?
loop_
    _geom_torsion_atom_site_label_1
    _geom_torsion_atom_site_label_2
    _geom_torsion_atom_site_label_3
    _geom_torsion_atom_site_label_4
    _geom_torsion_site_symmetry_1
    _geom_torsion_site_symmetry_2
    _geom_torsion_site_symmetry_3
    _geom_torsion_site_symmetry_4
    _geom_torsion
    _geom_torsion_publ_flag
    C6 C1 C2 C3 . . . . 0.8(6) ?
    C1 C2 C3 C4 . . . . 0.0(7) ?
    C2 C3 C4 C5 . . . . -0.9(7) ?
    C3 C4 C5 C6 . . . . 1.0(7) ?
    C4 C5 C6 C1 . . . . -0.2(6) ?
    C4 C5 C6 C7 . . . . 177.9(4) ?
    C2 C1 C6 C5 . . . . -0.7(6) ?
    C2 C1 C6 C7 . . . . -178.8(4) ?
    C5 C6 C7 N1 . . . . -127.0(4) ?
    C1 C6 C7 N1 . . . . 51.1(5) ?
    C5 C6 C7 C8 . . . . 54.9(6) ?
    C1 C6 C7 C8 . . . . -127.0(5) ?
    N1 C7 C8 C10 . . . . 1.3(4) ?
    C6 C7 C8 C10 . . . . 179.5(4) ?
    N1 C7 C8 C9 . . . . 179.7(4) ?
    C6 C7 C8 C9 . . . . -2.1(7) ?
    C7 C8 C10 N2 . . . . -0.9(4) ?
    C9 C8 C10 N2 . . . . -179.2(4) ?
    C7 C8 C10 C11 . . . . 179.2(4) ?
    C9 C8 C10 C11 . . . . 0.9(8) ?
    N2 C10 C11 C12 . . . . -157.6(4) ?
    C8 C10 C11 C12 . . . . 22.3(7) ?
    N2 C10 C11 C16 . . . . 22.7(6) ?
    C8 C10 C11 C16 . . . . -157.4(5) ?
    C16 C11 C12 C13 . . . . 0.2(7) ?
    C10 C11 C12 C13 . . . . -179.5(4) ?
    C11 C12 C13 C14 . . . . -0.5(7) ?
    C12 C13 C14 C15 . . . . -0.2(7) ?
    C13 C14 C15 C16 . . . . 1.1(7) ?
    C14 C15 C16 C11 . . . . -1.4(7) ?
    C12 C11 C16 C15 . . . . 0.8(6) ?
    C10 C11 C16 C15 . . . . -179.5(4) ?
    C8 C7 N1 N2 . . . . -1.2(4) ?
    C6 C7 N1 N2 . . . . -179.6(3) ?
    C8 C7 N1 Cu1 . . . . -169.6(3) ?
    C6 C7 N1 Cu1 . . . . 12.0(5) ?
    C7 N1 N2 C10 . . . . 0.6(4) ?
    Cu1 N1 N2 C10 . . . . 170.1(3) ?
    C8 C10 N2 N1 . . . . 0.2(5) ?
    C11 C10 N2 N1 . . . . -179.8(3) ?
    C7 N1 Cu1 N1 . . . 2_655 47.2(3) ?
    N2 N1 Cu1 N1 . . . 2_655 -119.6(3) ?
    C7 N1 Cu1 Cl1 . . . . -167.7(3) ?
    N2 N1 Cu1 Cl1 . . . . 25.5(3) ?
    C7 N1 Cu1 Cl1 . . . 2_655 -53.6(4) ?
    N2 N1 Cu1 Cl1 . . . 2_655 139.6(2) ?
