# Supplementary material for: Dichloridobis(4-methyl-3,5-diphenyl-1H-pyrazole-κN 2)copper(II)
Source: Acta Crystallogr Sect E Struct Rep Online. 2011 Nov 30;67(Pt 12):m1894. doi: 10.1107/S1600536811050690 (PMC3238775; doi:10.1107/S1600536811050690)
Supplement: Supplementary file 2 [file e-67-m1894-Isup2.hkl]

#
# h,k,l, Fc-squared, Fo-squared, sigma(Fo-squared) and status flag
#
data_I
_shelx_title ' KH191-2H IN C2/C'
_shelx_refln_list_code          4
_shelx_F_calc_maximum      312.14
_exptl_crystal_F_000      1408.00
_reflns_d_resolution_high  0.7265
 
loop_
 _symmetry_equiv_pos_as_xyz
 'x, y, z'
 '-x, y, -z+1/2'
 'x+1/2, y+1/2, z'
 '-x+1/2, y+1/2, -z+1/2'
 '-x, -y, -z'
 'x, -y, z-1/2'
 '-x+1/2, -y+1/2, -z'
 'x+1/2, -y+1/2, z-1/2'
 
_cell_length_a    19.1052
_cell_length_b     8.5062
_cell_length_c    17.3991
_cell_angle_alpha  90.000
_cell_angle_beta   99.385
_cell_angle_gamma  90.000
 
_shelx_F_squared_multiplier     1.000
 
loop_
 _refln_index_h
 _refln_index_k
 _refln_index_l
 _refln_F_squared_calc
 _refln_F_squared_meas
 _refln_F_squared_sigma
 _refln_observed_status
   2   0   0     6196.90     7017.11    205.90 o
   4   0   0       74.83      280.92    174.44 o
   6   0   0     1372.27     1540.43    120.70 o
   8   0   0       54.28     -107.27    107.27 o
  10   0   0    23497.91    22132.09    552.61 o
  12   0   0     9665.03     8398.96    128.94 o
  14   0   0     4272.12     3646.07    268.55 o
  16   0   0      164.52      228.51     77.10 o
  18   0   0     4449.69     3912.13     99.37 o
  20   0   0     4282.08     4011.89     78.04 o
  22   0   0     1533.58     1453.14    119.73 o
  24   0   0     3028.27     3205.47    128.46 o
   1   1   0       38.14      117.06    171.28 o
   3   1   0     3429.12     3310.92    128.04 o
   5   1   0       40.15      105.04     87.24 o
   7   1   0    19620.69    18372.15   2827.08 o
   9   1   0     8928.37     7643.25   1178.56 o
  11   1   0    15349.83    14929.57    500.12 o
  13   1   0     5155.27     5283.68     59.41 o
  15   1   0      338.07      491.22     55.04 o
  17   1   0       54.76       88.95     63.67 o
  19   1   0      676.08      547.05     38.08 o
  21   1   0     6466.18     6093.17    145.81 o
  23   1   0     1809.42     1613.75     77.38 o
  25   1   0     2343.43     2164.50     66.89 o
   0   2   0    32437.92    49323.46    370.34 o
   2   2   0      294.55      151.69    164.87 o
   4   2   0     3159.57     2841.29     81.88 o
   6   2   0      437.12      420.76     88.30 o
   8   2   0      652.60     1035.40     65.18 o
  10   2   0     4895.03     4571.33    135.94 o
  12   2   0     7724.56     7391.57    126.15 o
  14   2   0    15132.34    14671.23    345.91 o
  16   2   0     1015.13     1063.98     65.77 o
  18   2   0      167.89      216.31     92.50 o
  20   2   0     1008.42     1091.99     47.02 o
  22   2   0      374.46      415.82     78.08 o
  24   2   0      963.63     1019.32     63.95 o
   1   3   0      787.32      669.91    173.54 o
   3   3   0     1519.26      894.67    330.59 o
   5   3   0     1026.24      979.57    178.83 o
   7   3   0     5077.97     5198.21    655.35 o
   9   3   0        9.25       44.07     52.47 o
  11   3   0       18.67      114.97    117.96 o
  13   3   0      603.41      650.74     52.30 o
  15   3   0     3217.76     2681.86    303.23 o
  17   3   0       46.94       89.40     53.51 o
  19   3   0      253.53      283.20     65.91 o
  21   3   0       19.76      172.54     93.89 o
  23   3   0      260.44      213.82     61.84 o
   0   4   0     3687.90     4478.05    150.27 o
   2   4   0     4103.17     3974.88    142.51 o
   4   4   0     2952.33     3331.93    253.46 o
   6   4   0      121.57      169.36     95.59 o
   8   4   0       33.89      -16.75     67.14 o
  10   4   0      556.21      531.57     67.11 o
  12   4   0     4352.20     4334.48    141.91 o
  14   4   0     3157.71     3577.75    427.88 o
  16   4   0     1316.99     1289.63    133.78 o
  18   4   0      553.41      553.12     52.75 o
  20   4   0       99.98      171.07     73.46 o
  22   4   0      663.90      652.68     85.56 o
  24   4   0      601.32      564.63     42.60 o
   1   5   0     4412.94     4391.78     91.52 o
   3   5   0      575.65      551.58     84.97 o
   5   5   0      148.26      210.22     92.58 o
   7   5   0      271.67      449.44    102.51 o
   9   5   0     6000.49     5929.45    261.85 o
  11   5   0    19557.69    19519.41    144.83 o
  13   5   0     3922.00     3805.47    250.85 o
  15   5   0     1479.69     1353.01     85.14 o
  17   5   0       39.77      194.64     41.29 o
  19   5   0       14.23      119.14     55.27 o
  21   5   0     2331.04     2370.00    191.01 o
  23   5   0     3538.49     4209.46    807.82 o
   0   6   0    28394.28    15432.24    130.88 o
   2   6   0    11444.75     8409.28   4114.00 o
   4   6   0       47.86      275.88     90.16 o
   6   6   0       12.84      -37.70     63.99 o
   8   6   0      402.64      404.75     62.78 o
  10   6   0    12441.07    11838.69     68.65 o
  12   6   0     1012.14     1038.88    182.48 o
  14   6   0      669.76      873.65    177.13 o
  16   6   0      249.98      246.43     45.57 o
  18   6   0      952.64     1105.80     48.23 o
  20   6   0     2769.93     3088.08    140.14 o
  22   6   0      987.83     1031.69    176.60 o
   1   7   0     9233.95     8546.77    355.80 o
   3   7   0    10305.13    10886.59    683.97 o
   5   7   0       91.54      191.94     60.99 o
   7   7   0     1367.57     1322.31    184.69 o
   9   7   0     5845.11     7022.36    483.39 o
  11   7   0     2887.68     3221.56    397.60 o
  13   7   0     2487.87     2693.36    158.78 o
  15   7   0      739.99     1079.09    159.28 o
  17   7   0       96.82      125.21     52.68 o
  19   7   0      627.87      631.66     63.17 o
   0   8   0      106.17      153.18     98.89 o
   2   8   0       41.73        6.83     71.29 o
   4   8   0     2247.49     1984.90    223.95 o
   6   8   0     1218.50     1228.22    127.94 o
   8   8   0      196.93      200.68     44.11 o
  10   8   0     3052.91     3159.81    186.63 o
  12   8   0     1911.60     1973.49    325.99 o
  14   8   0     1720.94     1948.97    189.74 o
  16   8   0       53.41      -60.77     60.77 o
  18   8   0       13.68        3.17     54.67 o
   1   9   0      265.40      469.94     68.89 o
   3   9   0      155.43      174.60     56.65 o
   5   9   0      772.84      697.18    108.06 o
   7   9   0       82.50      109.63     72.23 o
   9   9   0     1348.25     1357.69     51.09 o
  11   9   0      193.42      331.57     53.90 o
  13   9   0        1.87       -8.34     54.29 o
  15   9   0     1152.89     1224.50     68.87 o
   0  10   0       98.44      187.11     93.07 o
   2  10   0       90.79      112.56    136.21 o
   4  10   0      132.83      193.99     80.23 o
   6  10   0      477.80      588.33     59.61 o
   8  10   0      532.68      427.82     83.70 o
  10  10   0      527.37      468.53    124.25 o
  12  10   0      285.51      333.59     54.81 o
   1  11   0     2894.78     2871.67    188.08 o
   3  11   0      304.63      371.25    109.44 o
   5  11   0     1000.81      909.00    117.59 o
   7  11   0      376.88      300.76     54.47 o
 -25   1   1      264.64      331.00     42.17 o
 -23   1   1      367.46      458.75     64.51 o
 -21   1   1       60.36      236.92     42.12 o
 -19   1   1     1567.98     1537.74    130.98 o
 -17   1   1     4427.24     3774.94    132.94 o
 -15   1   1     2676.39     2153.54    202.53 o
 -13   1   1      892.90     1038.06     48.94 o
 -11   1   1       51.70       60.41     80.46 o
  -9   1   1    16418.77    16790.41    262.37 o
  -7   1   1     3668.71     3406.88     86.04 o
  -5   1   1     3181.67     2931.82    100.73 o
  -3   1   1      487.64      558.78    114.12 o
  -1   1   1    38610.30    39731.47   2681.11 o
   1   1   1    10755.00    15758.76   2932.69 o
   3   1   1     3963.31     3991.98    120.39 o
   5   1   1    12378.30    12331.64    365.31 o
   7   1   1     5487.10     5359.40     79.14 o
   9   1   1      152.91      305.25     59.07 o
  11   1   1      233.15      365.81     55.11 o
  13   1   1     2100.49     2349.40    209.76 o
  15   1   1     3650.41     3779.66    140.49 o
  17   1   1     2735.00     2601.32     54.16 o
  19   1   1     1105.01     1053.09     88.86 o
  21   1   1       39.27       41.45     46.86 o
  23   1   1      112.77      234.10     46.88 o
  25   1   1        4.33      147.14     60.87 o
 -24   2   1       89.81      -16.15     83.58 o
 -22   2   1      712.80      668.60     88.90 o
 -20   2   1     1323.59     1180.78     95.43 o
 -18   2   1     6392.81     6281.12    109.15 o
 -16   2   1       39.09       62.33     54.71 o
 -14   2   1     1301.59     1350.11    107.64 o
 -12   2   1      290.63      342.53     47.78 o
 -10   2   1     1390.52     1852.18    275.10 o
  -8   2   1    13406.11    13464.93    228.23 o
  -6   2   1    31220.16    30401.65    659.90 o
  -4   2   1    11284.45    11061.14    104.94 o
  -2   2   1     9049.44     7628.39   2653.48 o
   0   2   1    21304.44    26086.15  12645.95 o
   2   2   1     5835.62     5880.65   1098.43 o
   4   2   1     7476.51     7210.07   1032.71 o
   6   2   1    17720.56    16701.00   1057.33 o
   8   2   1      738.47      729.30     63.24 o
  10   2   1      797.48      809.37     72.91 o
  12   2   1     2845.33     2452.99    141.75 o
  14   2   1      900.05      811.62     61.71 o
  16   2   1    12272.72    12968.38   1040.29 o
  18   2   1     3112.42     2883.57    424.70 o
  20   2   1      651.31      587.20     45.67 o
  22   2   1       19.45      111.43     90.96 o
  24   2   1      459.53      560.17    107.13 o
 -25   3   1      219.28      211.83     57.37 o
 -23   3   1       68.52       51.74     38.16 o
 -21   3   1       51.57      -43.35     43.35 o
 -19   3   1     2292.54     3226.44    630.54 o
 -17   3   1     7519.93     6925.56    380.34 o
 -15   3   1    23554.53    23505.98     71.31 o
 -13   3   1     8590.85     8090.78    298.91 o
 -11   3   1      366.52      443.93     50.07 o
  -9   3   1     5909.90     7040.60    870.86 o
  -7   3   1    14018.50    13283.21    197.17 o
  -5   3   1    16484.55    15393.47    105.57 o
  -3   3   1    14635.25    13832.17   1064.98 o
  -1   3   1      820.02      835.13    117.82 o
   1   3   1     3723.22     4953.06    447.42 o
   3   3   1    28488.72    38524.39   4291.42 o
   5   3   1    75311.74    79474.02   3323.39 o
   7   3   1     9134.67     8019.65    159.52 o
   9   3   1     2652.11     2422.27     58.90 o
  11   3   1       12.35      -33.78     51.35 o
  13   3   1     2615.64     2451.95    106.39 o
  15   3   1    19234.64    18117.91    332.90 o
  17   3   1     2007.51     2176.82     92.50 o
  19   3   1      833.91      949.39     40.35 o
  21   3   1       81.05      152.69     38.29 o
  23   3   1       54.41       51.07     62.22 o
 -24   4   1      399.96      353.63     78.99 o
 -22   4   1      452.82      485.13     42.64 o
 -20   4   1      588.76      630.16     88.44 o
 -18   4   1     3993.43     3780.61    103.69 o
 -16   4   1     4984.60     4999.97    111.81 o
 -14   4   1      748.21      626.20     85.33 o
 -12   4   1     2361.29     2089.90     52.91 o
 -10   4   1      646.05      485.95     49.41 o
  -8   4   1    17518.13    18298.13    527.15 o
  -6   4   1    16124.48    14557.82    776.46 o
  -4   4   1     8709.32     7980.30    203.03 o
  -2   4   1       24.86       22.78     91.86 o
   0   4   1      437.54      196.00     94.54 o
   2   4   1     9024.54     9396.83   1327.71 o
   4   4   1     7344.98     8657.73    673.82 o
   6   4   1    27930.89    34393.79   5857.25 o
   8   4   1     3044.19     2576.27    532.57 o
  10   4   1      220.90      357.04     71.59 o
  12   4   1     5947.71     6126.57    137.16 o
  14   4   1      240.46      503.06     73.32 o
  16   4   1     6542.35     6230.13    223.47 o
  18   4   1     3112.56     3019.69    151.41 o
  20   4   1      176.85      103.14     45.48 o
  22   4   1      279.43      178.02    123.70 o
  24   4   1       45.40      129.06     41.45 o
 -23   5   1        4.69        0.72     95.43 o
 -21   5   1      416.62      461.37     57.40 o
 -19   5   1      809.93      830.61     39.27 o
 -17   5   1     2432.94     2531.36     48.98 o
 -15   5   1      741.87      672.54     50.15 o
 -13   5   1      427.55      350.29     41.89 o
 -11   5   1      551.15      583.95     49.86 o
  -9   5   1     1411.36     1268.97    133.93 o
  -7   5   1     1385.16     1264.93    190.29 o
  -5   5   1     5179.20     5512.52    230.33 o
  -3   5   1    11029.37     9229.43   2195.88 o
  -1   5   1      757.58      843.79    201.17 o
   1   5   1     6923.25     6434.63   2040.28 o
   3   5   1      127.04      259.54    177.42 o
   5   5   1     2797.98     3963.93    450.92 o
   7   5   1       98.92      105.16    100.21 o
   9   5   1     2515.18     3673.59    996.12 o
  11   5   1      517.73      519.07     66.32 o
  13   5   1      127.07       85.79     50.13 o
  15   5   1     2165.29     2320.03    171.85 o
  17   5   1     4003.69     4223.29    266.49 o
  19   5   1     1444.96     1599.78    102.89 o
  21   5   1        6.92       57.29     48.27 o
  23   5   1       65.63       82.41     72.35 o
 -22   6   1      276.20      229.20    169.69 o
 -20   6   1      107.69      220.35     92.61 o
 -18   6   1        0.91      -46.74     93.05 o
 -16   6   1        0.81      -66.01     66.01 o
 -14   6   1      449.00      653.02     57.00 o
 -12   6   1     3616.74     3383.53     55.13 o
 -10   6   1     2154.51     1956.69     69.18 o
  -8   6   1     1011.85     1160.21    113.74 o
  -6   6   1      499.25      681.43     69.21 o
  -4   6   1      213.62      233.65    114.40 o
  -2   6   1     1761.75     2176.50    844.42 o
   0   6   1     4690.99     4641.98    339.80 o
   2   6   1     1837.45     1700.45    114.40 o
   4   6   1      343.31      414.53     66.06 o
   6   6   1     1972.91     2230.14     70.51 o
   8   6   1      201.21      295.18     52.75 o
  10   6   1      577.94      705.23     57.45 o
  12   6   1      419.04      433.85     61.35 o
  14   6   1       35.29       94.46     77.82 o
  16   6   1      337.51      652.78    136.49 o
  18   6   1       26.70       10.38     61.31 o
  20   6   1      434.99      769.29    129.68 o
 -19   7   1      702.91      781.43     42.70 o
 -17   7   1      972.45     1075.23    107.84 o
 -15   7   1       20.16      175.38     54.18 o
 -13   7   1      676.94      785.94     73.74 o
 -11   7   1      625.46      592.59    125.17 o
  -9   7   1      507.00      659.95     99.57 o
  -7   7   1     1761.58     2182.98    123.78 o
  -5   7   1      111.27      154.48     60.82 o
  -3   7   1     1411.14     1422.77    127.00 o
  -1   7   1     1023.98     1145.98     80.17 o
   1   7   1      203.75      220.37    106.64 o
   3   7   1     1332.37     1252.42     64.54 o
   5   7   1     2471.90     2288.22    259.53 o
   7   7   1     1023.50     1199.42     59.83 o
   9   7   1      117.08      221.61     55.90 o
  11   7   1     5232.05     6088.84    519.97 o
  13   7   1      148.34      174.35    118.56 o
  15   7   1       96.03      172.52    125.21 o
  17   7   1     1386.77     1767.91    341.29 o
  19   7   1      415.85      587.84     74.80 o
 -18   8   1     2196.57     2946.43    475.57 o
 -16   8   1     2480.42     2581.75    225.77 o
 -14   8   1       89.29       86.79     45.84 o
 -12   8   1       54.03       17.53     76.34 o
 -10   8   1     1984.77     1950.09    166.92 o
  -8   8   1     3192.10     3067.94    222.00 o
  -6   8   1     5894.16     6187.33    192.61 o
  -4   8   1    11883.58    11483.69    142.51 o
  -2   8   1     1321.95     1123.98    227.83 o
   0   8   1     1004.70     1142.78     59.88 o
   2   8   1      525.84      583.25    155.12 o
   4   8   1     3494.21     3828.11    373.74 o
   6   8   1     2826.19     3539.78    213.25 o
   8   8   1     1339.71     1452.72    166.46 o
  10   8   1      276.76      363.09     59.18 o
  12   8   1      455.75      521.32    154.15 o
  14   8   1     2514.50     2326.07    554.30 o
  16   8   1     4033.76     5151.98    585.93 o
  18   8   1      545.71      415.70     63.12 o
 -15   9   1     1655.35     1306.40    375.55 o
 -13   9   1       97.54       92.79     75.13 o
 -11   9   1     1093.30     1059.88     93.97 o
  -9   9   1       15.70       12.99     53.85 o
  -7   9   1     2002.23     2195.01    196.04 o
  -5   9   1     8885.40     7978.63    982.42 o
  -3   9   1      153.93      222.11     56.13 o
  -1   9   1      479.33      549.38     87.25 o
   1   9   1       96.49       61.80     68.89 o
   3   9   1     2759.42     2838.04    109.07 o
   5   9   1     7122.76     6337.99    891.53 o
   7   9   1     1446.09     1235.13    255.70 o
   9   9   1      719.34      874.02    160.76 o
  11   9   1       15.81      127.21     56.90 o
  13   9   1     2519.31     2462.75     97.86 o
  15   9   1     1590.99     1531.84     56.20 o
 -12  10   1      671.95      647.78     56.34 o
 -10  10   1      425.30      400.97    114.39 o
  -8  10   1     1800.73     2068.63    208.69 o
  -6  10   1     2884.61     2741.33    462.13 o
  -4  10   1     2100.49     2119.90     56.13 o
  -2  10   1      259.53       66.86    152.69 o
   0  10   1      277.27      333.16     93.07 o
   2  10   1     2588.13     2671.38    114.40 o
   4  10   1     1375.62     1399.13    173.86 o
   6  10   1     5491.91     5066.71    409.30 o
   8  10   1     1942.32     1949.68     51.86 o
  10  10   1       23.29      233.34    120.58 o
  12  10   1      495.68      503.61    163.05 o
  -7  11   1      456.57      622.34    151.03 o
  -5  11   1     1993.90     1828.58    275.09 o
  -3  11   1      526.34      606.12     62.11 o
  -1  11   1     1667.22     1517.65    242.37 o
   1  11   1      871.56      907.47     50.03 o
   3  11   1      836.54      910.20     57.39 o
   5  11   1       11.50       39.10     88.81 o
   7  11   1      473.01      376.08     63.35 o
 -26   0   2     1029.37      805.15    141.54 o
 -24   0   2     3798.21     3499.80    103.73 o
 -22   0   2     5466.83     5358.44    196.32 o
 -20   0   2     2539.98     2413.42    120.70 o
 -18   0   2       31.82        4.43     88.22 o
 -16   0   2     3180.38     2963.66    184.20 o
 -14   0   2      606.68      690.46     80.95 o
 -12   0   2    22259.41    19805.52    183.72 o
 -10   0   2    47674.26    48917.92    154.59 o
  -8   0   2     6405.47     6286.91    177.90 o
  -6   0   2       95.94      167.22    115.82 o
  -4   0   2    23843.75    23052.69    193.54 o
  -2   0   2    97430.40    96353.84    592.35 o
   0   0   2    38804.75    41593.77    483.77 o
   2   0   2    41176.89    47221.66   4765.98 o
   4   0   2    19709.46    15587.82   6557.59 o
   6   0   2      282.53      444.09     85.33 o
   8   0   2     5977.88     4998.00    129.91 o
  10   0   2     8758.42     6854.27    833.76 o
  12   0   2    17606.48    16734.20   1117.82 o
  14   0   2     1639.67     1615.22    476.50 o
  16   0   2      781.53      635.91     61.16 o
  18   0   2      905.56      738.66     70.24 o
  20   0   2     2763.17     2363.16     72.23 o
  22   0   2     6305.05     5472.20   1384.91 o
  24   0   2     1080.95      992.61    226.37 o
 -25   1   2      271.33      351.61    114.24 o
 -23   1   2     3452.00     2864.57    424.77 o
 -21   1   2     2826.54     2403.40     98.09 o
 -19   1   2      213.34      248.90     40.23 o
 -17   1   2       13.53       40.28     37.95 o
 -15   1   2     3931.25     3472.32     89.52 o
 -13   1   2     7802.88     7669.80    115.24 o
 -11   1   2     8121.46     7116.26     83.68 o
  -9   1   2     3772.47     3586.09    114.75 o
  -7   1   2      781.05      883.04     73.87 o
  -5   1   2      342.19      376.11     88.03 o
  -3   1   2    49044.55    49222.28    589.99 o
  -1   1   2     8563.44     8454.14    217.99 o
   3   1   2    26073.14    28839.95   1785.96 o
   5   1   2       12.53       94.59     76.87 o
   7   1   2     1182.92     1099.60     76.31 o
   9   1   2    33256.96    33751.10   1292.98 o
  11   1   2     5224.52     4184.64    118.14 o
  13   1   2     1287.95     1182.77    113.07 o
  15   1   2      655.83      610.24     50.87 o
  17   1   2     3495.60     3434.55    240.73 o
  19   1   2     1679.63     1850.67    116.87 o
  21   1   2     5863.64     5820.06    269.72 o
  23   1   2     2437.94     3087.29    749.19 o
  25   1   2      105.26       46.77     71.23 o
 -24   2   2      987.42     1163.73     94.31 o
 -22   2   2     2370.80     2563.00     91.01 o
 -20   2   2      482.66      443.52     73.74 o
 -18   2   2      590.46      546.10     79.00 o
 -16   2   2      732.81      802.14     68.71 o
 -14   2   2      507.96      622.86     57.40 o
 -12   2   2    10358.51     8547.57   1123.63 o
 -10   2   2     1779.29     1708.46    110.90 o
  -8   2   2      155.09      123.87     51.71 o
  -6   2   2      651.49      654.21     65.42 o
  -4   2   2      585.02      775.54     87.03 o
  -2   2   2    14643.08    15715.03    167.92 o
   0   2   2      184.85      213.71    154.49 o
   2   2   2    10843.33    20361.85   4166.36 o
   4   2   2     1964.80     1732.14     78.70 o
   6   2   2      121.72      143.55     76.90 o
   8   2   2     9020.80     9095.61    279.59 o
  10   2   2     9464.55     9120.75    458.46 o
  12   2   2    10544.91    10600.67    353.15 o
  14   2   2      397.00      450.12     55.39 o
  16   2   2        4.60      143.38     93.34 o
  18   2   2      247.07      251.91     55.41 o
  20   2   2      730.47      696.72    112.97 o
  22   2   2      773.43      686.22     56.95 o
  24   2   2      985.46      866.58     87.60 o
 -25   3   2      347.61      398.84    110.02 o
 -23   3   2        1.17      128.27     41.02 o
 -21   3   2       19.07       47.10     52.19 o
 -19   3   2      213.65      268.04     66.19 o
 -17   3   2     2153.99     2101.44    125.38 o
 -15   3   2      562.78      597.18     98.09 o
 -13   3   2      832.36      916.45     47.19 o
 -11   3   2       28.93      100.73     52.62 o
  -9   3   2     3932.80     3843.75    104.53 o
  -7   3   2      525.10      748.93     59.24 o
  -5   3   2     2428.88     2248.10     91.83 o
  -3   3   2       10.66       11.79     91.63 o
  -1   3   2      244.16      191.61     92.71 o
   1   3   2     5848.81     7538.08    355.32 o
   3   3   2     4391.78     2854.16    159.00 o
   5   3   2     2414.63     2838.94     90.46 o
   7   3   2      363.68      420.24     59.66 o
   9   3   2      165.42      156.52     69.97 o
  11   3   2      103.45      186.29     50.79 o
  13   3   2      412.77      570.52     70.11 o
  15   3   2        7.40      110.26     45.94 o
  17   3   2     1183.39     1187.19    116.56 o
  19   3   2       92.31       87.75     42.99 o
  21   3   2       18.07      115.30     85.76 o
  23   3   2        1.13      174.79     84.32 o
 -24   4   2     1056.73      934.11     39.58 o
 -22   4   2      530.45      746.07     46.86 o
 -20   4   2        1.39      -22.92     80.98 o
 -18   4   2      123.56      191.43     41.14 o
 -16   4   2      334.31      270.31     72.07 o
 -14   4   2     5996.59     7876.15   1270.47 o
 -12   4   2     6821.75     6599.10    156.25 o
 -10   4   2     3418.01     3309.87     71.08 o
  -8   4   2      169.25      339.03     68.40 o
  -6   4   2     1785.56     2110.20     76.18 o
  -4   4   2      195.40      189.02     86.38 o
  -2   4   2     1599.27     1825.26     80.35 o
   0   4   2     2019.37     2178.46    431.91 o
   2   4   2        6.45       25.44     94.85 o
   4   4   2     1258.78     1580.91    266.12 o
   6   4   2      306.93      406.71     64.68 o
   8   4   2     1624.35     2327.40    627.41 o
  10   4   2     1916.60     2075.99    124.61 o
  12   4   2      121.48      172.89     48.74 o
  14   4   2     1824.69     2016.76    216.68 o
  16   4   2     3203.88     2969.76    103.41 o
  18   4   2        4.41      266.14    167.64 o
  20   4   2      745.73      828.18     95.37 o
  22   4   2      127.99      310.22     70.67 o
 -23   5   2     1142.74     1058.61     55.97 o
 -21   5   2     3560.54     3927.03    152.39 o
 -19   5   2      156.58      195.96     64.55 o
 -17   5   2      148.92       85.63     78.36 o
 -15   5   2     1869.32     1766.48     52.08 o
 -13   5   2     2391.37     2483.38    370.77 o
 -11   5   2     5636.69     5574.85    144.04 o
  -9   5   2      957.26     1001.70     50.76 o
  -7   5   2       46.20      137.77     55.98 o
  -5   5   2      200.07      373.23     94.38 o
  -3   5   2     1184.02     1044.78    183.23 o
  -1   5   2     9580.48    10948.87    439.66 o
   1   5   2    20565.52    18515.21   3100.41 o
   3   5   2      553.91      548.10     69.90 o
   5   5   2     2771.18     2874.15    336.22 o
   7   5   2     3744.30     4927.04    851.68 o
   9   5   2     5639.43     6343.68    374.22 o
  11   5   2    17365.91    16004.26    916.32 o
  13   5   2     2089.28     2029.33     90.21 o
  15   5   2      275.27      237.69     50.23 o
  17   5   2      138.12       88.20     77.01 o
  19   5   2      903.51      880.94     73.46 o
  21   5   2     3577.00     3573.46    205.98 o
 -22   6   2     2248.06     2427.00    182.21 o
 -20   6   2      215.45      210.22    106.90 o
 -18   6   2      181.93      111.08     45.27 o
 -16   6   2      349.93      467.90     91.55 o
 -14   6   2     1862.01     1533.01    254.04 o
 -12   6   2     6865.69     6502.95     65.76 o
 -10   6   2     6049.48     6118.47    204.07 o
  -8   6   2     1057.73     1091.55    144.17 o
  -6   6   2       87.71      214.11     64.08 o
  -4   6   2     2914.75     3395.16    391.19 o
  -2   6   2    13133.13    13480.63   2277.32 o
   0   6   2    22701.43    22265.06   7647.77 o
   2   6   2     1078.93      711.52    154.15 o
   4   6   2       61.02      157.51     63.13 o
   6   6   2       65.83       15.25     88.95 o
   8   6   2     7236.86     9259.22   1521.80 o
  10   6   2     4520.60     5058.46    629.93 o
  12   6   2     4092.95     4831.86    579.26 o
  14   6   2     1011.82     1153.48     57.18 o
  16   6   2       10.38       42.59     58.28 o
  18   6   2     2104.47     2433.34    165.65 o
  20   6   2     3875.16     4410.10    264.59 o
 -19   7   2      892.56     1063.67     58.46 o
 -17   7   2       61.21      -72.72     72.72 o
 -15   7   2      106.32      103.39    107.48 o
 -13   7   2     5813.46     4876.85    666.02 o
 -11   7   2     8254.25     8597.64    293.70 o
  -9   7   2     3498.41     4204.40    204.23 o
  -7   7   2     1660.66     1717.85    212.95 o
  -5   7   2      174.36       54.21    144.45 o
  -3   7   2     6148.76     6968.60   1569.59 o
  -1   7   2    18090.50    24766.74   5104.82 o
   1   7   2     2503.88     2226.48    226.37 o
   3   7   2     2057.49     1816.32    369.37 o
   5   7   2       72.46       11.03     60.24 o
   7   7   2     2039.30     2187.99     56.41 o
   9   7   2      993.63      891.39     67.08 o
  11   7   2     4960.06     4935.91   1652.64 o
  13   7   2      543.72      409.29     58.39 o
  15   7   2      497.84      582.12     78.71 o
  17   7   2      292.65      254.54     48.36 o
  19   7   2      578.76      826.69    165.37 o
 -18   8   2      889.12      954.56    101.78 o
 -16   8   2       85.45       55.72     66.84 o
 -14   8   2     1613.58     1611.43    197.47 o
 -12   8   2     1171.42     1539.99    175.37 o
 -10   8   2       65.93      351.71    149.17 o
  -8   8   2      350.55      400.80     69.23 o
  -6   8   2     2040.98     2204.64     87.30 o
  -4   8   2      668.30      546.13     70.93 o
  -2   8   2       83.48      156.40     69.58 o
   0   8   2     3100.21     3474.73     77.43 o
   2   8   2      881.05      746.95     71.97 o
   4   8   2      954.53      781.63     73.68 o
   6   8   2     1606.24     1731.57    159.03 o
   8   8   2     2385.89     2214.58    333.10 o
  10   8   2     3705.06     3158.33    336.88 o
  12   8   2     2448.34     2622.59    180.49 o
  14   8   2      234.03      416.66     53.34 o
  16   8   2       85.62      114.14     59.11 o
  18   8   2     1273.75     1177.81    375.24 o
 -15   9   2      718.11      782.39     48.42 o
 -13   9   2       35.21       88.32     78.63 o
 -11   9   2      998.21      906.10    197.77 o
  -9   9   2      250.58      395.24     68.94 o
  -7   9   2     2458.13     2384.59     53.19 o
  -5   9   2      104.47      164.69    109.94 o
  -3   9   2        5.17      119.25     68.55 o
  -1   9   2       93.04      135.20    107.13 o
   1   9   2       34.69      -10.31     55.24 o
   3   9   2     1807.63     2120.07   1005.84 o
   5   9   2     1411.24     1250.02    103.43 o
   7   9   2      740.71      831.18     49.04 o
   9   9   2       95.02      170.10     49.89 o
  11   9   2      147.20      239.98     93.81 o
  13   9   2      284.82      178.48     53.71 o
  15   9   2       35.05      103.62     80.69 o
 -12  10   2      460.89      507.39    127.88 o
 -10  10   2      531.88      450.04     44.97 o
  -8  10   2      436.30      299.95    122.39 o
  -6  10   2     1175.35     1071.05     49.56 o
  -4  10   2      339.31      463.75     55.22 o
  -2  10   2      148.55      287.12     57.20 o
   0  10   2      202.10      339.50     94.52 o
   2  10   2      165.81      258.14     66.84 o
   4  10   2        4.64      134.97    106.66 o
   6  10   2      422.79      424.32     64.28 o
   8  10   2      134.85      108.76     62.80 o
  10  10   2      688.10      683.63     70.80 o
  12  10   2      690.97      564.72     52.88 o
  -7  11   2      210.73       67.30     76.91 o
  -5  11   2      137.25       99.67     38.55 o
  -3  11   2       50.89      -18.88     51.76 o
  -1  11   2     2033.62     1968.02    324.29 o
   1  11   2     2224.08     2316.25    414.94 o
   3  11   2      334.21      593.93     89.95 o
   5  11   2        7.37       66.18    145.96 o
   7  11   2        3.03       88.95     69.30 o
 -25   1   3      446.72      677.13     95.57 o
 -23   1   3        7.34      365.24     77.73 o
 -21   1   3      451.17      433.77     56.25 o
 -19   1   3      870.91      897.66     38.66 o
 -17   1   3     2479.34     2213.96    112.23 o
 -15   1   3       41.79        0.15     70.85 o
 -13   1   3      415.27      502.68     90.12 o
 -11   1   3      134.06      229.10     73.38 o
  -9   1   3     6672.65     7170.24    195.05 o
  -7   1   3     3269.47     3141.01     75.70 o
  -5   1   3    32126.94    32738.68    523.26 o
  -3   1   3     8266.21     7996.81    148.19 o
  -1   1   3     1053.90     1255.34    191.53 o
   1   1   3        5.08       66.89    344.17 o
   3   1   3     3550.67     4265.87   1241.24 o
   5   1   3     7322.63     6253.01   1290.46 o
   7   1   3      799.12      749.59     64.49 o
   9   1   3     9216.90     9829.24   1424.94 o
  11   1   3      565.56      730.63     57.69 o
  13   1   3     2763.60     2375.22     97.95 o
  15   1   3     1332.60     1522.36    167.84 o
  17   1   3     2936.50     2815.11     63.53 o
  19   1   3      330.98      383.45     97.68 o
  21   1   3       82.75       60.23     88.86 o
  23   1   3      204.55      262.89     53.64 o
  25   1   3       99.72      168.69     96.95 o
 -24   2   3       21.23      -33.33     84.62 o
 -22   2   3       84.08       84.95     38.34 o
 -20   2   3      802.36      697.03     41.08 o
 -18   2   3     3058.04     3282.51     85.73 o
 -16   2   3     5032.27     4784.02    669.13 o
 -14   2   3      175.01      174.59     99.91 o
 -12   2   3       68.32      208.83     48.55 o
 -10   2   3     1260.09     1188.43     56.94 o
  -8   2   3     7674.46     6802.06    128.37 o
  -6   2   3    52458.41    54563.67    596.53 o
  -4   2   3     1264.28     1162.33    108.37 o
  -2   2   3     6364.81     6645.33    186.63 o
   0   2   3    20747.48    28453.64   7230.90 o
   2   2   3      394.66      493.47    138.64 o
   4   2   3    26537.71    30401.30   5145.54 o
   6   2   3    13422.52    12067.98   1610.11 o
   8   2   3     8408.69     9725.65    810.57 o
  10   2   3       11.36       69.24     55.68 o
  12   2   3     3066.65     2447.82    339.51 o
  14   2   3    11262.81     9974.55    776.62 o
  16   2   3     9304.14     8166.50    155.34 o
  18   2   3     1884.73     1855.96    160.26 o
  20   2   3      120.23      188.74     64.88 o
  22   2   3       72.12      170.97     56.63 o
  24   2   3     2945.86     2964.72    169.17 o
 -25   3   3      251.56      378.49    103.80 o
 -23   3   3      281.30      222.78     81.16 o
 -21   3   3      329.71      417.06     47.72 o
 -19   3   3     8701.74     8287.35    186.19 o
 -17   3   3    14219.76    13107.72    672.29 o
 -15   3   3     2384.23     2300.38     43.99 o
 -13   3   3     1193.01     1109.80     52.33 o
 -11   3   3      286.97      385.17     59.21 o
  -9   3   3     4140.98     4436.04    368.63 o
  -7   3   3    20985.14    19330.35   1197.69 o
  -5   3   3    12227.05    11346.13    264.90 o
  -3   3   3     1068.09      865.76    112.04 o
  -1   3   3       54.40       10.77    108.64 o
   1   3   3      808.87      772.54     90.59 o
   3   3   3    27827.82    27025.15  13025.98 o
   5   3   3    38218.77    42375.93   7140.25 o
   7   3   3     7630.79     7820.68    282.94 o
   9   3   3     2132.86     1823.93     53.34 o
  11   3   3       61.02      164.43     57.24 o
  13   3   3      740.76      765.87     96.55 o
  15   3   3     4440.19     4131.80   1027.81 o
  17   3   3     5266.42     5577.34   1129.09 o
  19   3   3      913.71      970.73     62.97 o
  21   3   3       78.63      124.78     46.89 o
  23   3   3       10.03       18.22     38.03 o
 -24   4   3      283.19      236.94    103.41 o
 -22   4   3       92.33      210.57     63.19 o
 -20   4   3     2831.09     3101.95    214.24 o
 -18   4   3     3434.19     3387.38    132.24 o
 -16   4   3     8744.57     8652.98    179.53 o
 -14   4   3     1061.26     1160.47     54.76 o
 -12   4   3      400.28      431.74     76.91 o
 -10   4   3     6349.46     6580.78     74.56 o
  -8   4   3     1144.28      798.68    274.40 o
  -6   4   3    26199.56    26323.48   1003.17 o
  -4   4   3     1647.68     1327.66     63.12 o
  -2   4   3      234.37      361.19     92.19 o
   0   4   3     4306.53     4325.84    157.06 o
   2   4   3    20099.41    20469.00   5448.98 o
   4   4   3    12936.97    10242.57   1904.86 o
   6   4   3     8062.76     8589.95   1321.32 o
   8   4   3     1294.99     1754.32    199.38 o
  10   4   3       37.92       17.73     58.57 o
  12   4   3     2022.27     2034.72     79.83 o
  14   4   3    10622.57    10355.74    177.99 o
  16   4   3     1471.52     1417.57     63.39 o
  18   4   3     2396.03     2277.68     99.67 o
  20   4   3       67.58      116.75     74.86 o
  22   4   3       44.05       24.56     55.60 o
 -23   5   3      152.86      279.41     47.44 o
 -21   5   3       77.47      199.69    115.44 o
 -19   5   3      539.01      635.91     65.35 o
 -17   5   3      123.53      132.85     41.76 o
 -15   5   3     1984.51     1890.46    138.71 o
 -13   5   3       13.12       42.62     75.19 o
 -11   5   3       65.54      157.67     62.08 o
  -9   5   3     1776.37     1460.82    104.15 o
  -7   5   3     7187.77     7030.86     63.59 o
  -5   5   3    10380.30    10697.64    130.79 o
  -3   5   3     8246.05     8217.17    520.61 o
  -1   5   3      166.63      362.59    122.15 o
   1   5   3       57.86      114.85     69.04 o
   3   5   3     2463.80     2255.89     76.69 o
   5   5   3     3062.16     2469.80    501.23 o
   7   5   3     3308.39     3037.49     76.80 o
   9   5   3     4503.11     4983.60    479.06 o
  11   5   3      158.01      160.32     64.07 o
  13   5   3     1454.40     1653.31    111.82 o
  15   5   3     6189.98     6770.14     62.33 o
  17   5   3      981.65     1076.94     58.08 o
  19   5   3      213.34      240.78     53.69 o
  21   5   3      641.26      722.15     76.52 o
 -22   6   3        2.33      224.67     84.95 o
 -20   6   3      215.91      311.76     53.84 o
 -18   6   3      272.25      338.49     74.69 o
 -16   6   3       12.05      -13.39     65.31 o
 -14   6   3       15.45      105.72    120.66 o
 -12   6   3     4677.31     4171.01     79.45 o
 -10   6   3     1288.30     1222.58     53.15 o
  -8   6   3      501.76      522.29     64.33 o
  -6   6   3        3.37      -25.84     68.63 o
  -4   6   3        3.73      -77.66     78.31 o
  -2   6   3     3771.83     4202.56    886.59 o
   0   6   3     1344.12     1329.00     69.39 o
   2   6   3     1273.80     1230.01     68.15 o
   4   6   3       93.17      101.38    101.31 o
   6   6   3      848.81     1323.85    309.06 o
   8   6   3      355.24      503.89     68.77 o
  10   6   3       56.68      174.50    120.42 o
  12   6   3      130.30      188.66     71.84 o
  14   6   3     1254.03     1359.70     79.18 o
  16   6   3       14.16     -107.15    107.15 o
  18   6   3      116.63      169.79     53.04 o
  20   6   3      662.03      777.33     68.73 o
 -21   7   3       23.58       28.38     65.64 o
 -19   7   3      395.47      533.02     54.40 o
 -17   7   3     1552.46     1661.13    165.31 o
 -15   7   3      417.93      475.82    112.24 o
 -13   7   3        1.31      128.61     56.82 o
 -11   7   3      139.60        2.02    116.10 o
  -9   7   3       55.26       85.36     90.71 o
  -7   7   3     1645.92     1994.46    289.58 o
  -5   7   3      267.47      402.89    100.22 o
  -3   7   3      441.56      778.30     98.89 o
  -1   7   3      735.53      863.15    105.19 o
   1   7   3      757.12      770.27     64.20 o
   3   7   3     1244.48     1247.43     75.86 o
   5   7   3     2807.80     2474.97     72.70 o
   7   7   3       12.06      111.22     74.89 o
   9   7   3     9827.40     6583.08   1152.44 o
  11   7   3      215.24      221.64     62.33 o
  13   7   3      657.90      520.70     75.00 o
  15   7   3     1356.96     1241.59    244.20 o
  17   7   3     1430.41     1912.90    410.20 o
  19   7   3      238.02      285.01    151.27 o
 -18   8   3     1296.23     1574.13    126.52 o
 -16   8   3      678.43      915.54     54.78 o
 -14   8   3      225.02      266.36     46.57 o
 -12   8   3      715.47      635.03     87.98 o
 -10   8   3      558.31      688.02     68.17 o
  -8   8   3     4176.64     3870.25    537.67 o
  -6   8   3     8143.56     9448.06    840.10 o
  -4   8   3     1534.81     1689.82    247.70 o
  -2   8   3      885.94      867.03     58.46 o
   0   8   3     1098.34      958.83    103.73 o
   2   8   3      101.77      191.70     56.30 o
   4   8   3     4068.59     4512.34    185.18 o
   6   8   3     3927.69     3868.09    388.50 o
   8   8   3      164.88      100.50     65.73 o
  10   8   3      146.47      255.41    108.87 o
  12   8   3      412.51      440.11     52.64 o
  14   8   3     1114.13     1041.20     92.78 o
  16   8   3     3065.10     2656.38     74.77 o
 -15   9   3     1208.79     1205.16     95.77 o
 -13   9   3       30.96      -40.77     40.77 o
 -11   9   3      202.32       72.71     62.84 o
  -9   9   3     2188.30     2278.05     51.81 o
  -7   9   3     5274.80     6221.73    356.60 o
  -5   9   3      382.69      460.33     58.91 o
  -3   9   3      536.28      552.96     69.46 o
  -1   9   3      189.67      122.15     68.55 o
   1   9   3     4502.03     4416.49    425.12 o
   3   9   3     5386.57     5195.06    411.06 o
   5   9   3     4675.83     4813.02    288.04 o
   7   9   3     2341.88     2405.05    157.84 o
   9   9   3        8.82      -54.31     54.31 o
  11   9   3     1291.69     1364.40    175.35 o
  13   9   3     1497.48     1242.01    142.79 o
  15   9   3     3133.80     3045.88    163.21 o
 -12  10   3       21.38      191.31    130.63 o
 -10  10   3      709.75      865.54     55.21 o
  -8  10   3     1325.20     1388.28     58.95 o
  -6  10   3     2192.47     2543.70    234.86 o
  -4  10   3     1777.38     1851.35    121.65 o
  -2  10   3      422.40      494.27     62.53 o
   0  10   3       13.24      -55.75     65.47 o
   2  10   3     1095.59     1464.83    428.03 o
   4  10   3     7167.29     7705.09     72.00 o
   6  10   3     1617.14     1619.04     65.33 o
   8  10   3      520.18      505.09     54.16 o
  10  10   3       51.32      144.50     61.13 o
  12  10   3      590.11      616.75     70.08 o
  -7  11   3     1139.77      924.24    115.09 o
  -5  11   3      500.29      469.74     51.98 o
  -3  11   3     1238.49     1266.81     77.31 o
  -1  11   3      839.93      960.20     68.83 o
   1  11   3      384.18      557.63     66.45 o
   3  11   3      390.91      478.54     54.66 o
   5  11   3      751.17      652.03     51.50 o
   7  11   3      185.25      189.05     65.12 o
 -26   0   4     1600.34     1878.88     69.58 o
 -24   0   4     3648.38     2814.95    689.79 o
 -22   0   4     4434.92     4048.43    236.55 o
 -20   0   4      117.38      172.61     67.86 o
 -18   0   4      213.25      276.28     54.78 o
 -16   0   4     6238.10     6046.98     74.65 o
 -14   0   4    30884.05    28040.82    379.55 o
 -12   0   4    24013.45    22575.72   1051.41 o
 -10   0   4    19220.90    17512.11    916.16 o
  -8   0   4     4615.05     4889.01    170.63 o
  -6   0   4      257.88      174.82     99.72 o
  -4   0   4    27158.11    26363.22    786.25 o
  -2   0   4     4302.27     5159.07    150.79 o
   0   0   4     3739.67     3528.92    253.04 o
   4   0   4      152.98       32.54     98.46 o
   6   0   4    32162.58    31633.97   1889.04 o
   8   0   4      360.57      755.43     92.57 o
  10   0   4    10947.06     9334.21   4569.18 o
  12   0   4     5436.16     5694.36    174.51 o
  14   0   4      252.69      207.74     94.04 o
  16   0   4      621.30      419.97     71.94 o
  18   0   4     1399.47     1099.69    463.41 o
  20   0   4    12415.89    12205.92    151.72 o
  22   0   4     4803.50     4652.88     95.01 o
  24   0   4     2068.25     1896.30    194.87 o
 -25   1   4     2839.10     2697.99    100.19 o
 -23   1   4      590.61      566.83     80.51 o
 -21   1   4     1863.40     1641.02     91.52 o
 -19   1   4      582.15      635.48     42.96 o
 -17   1   4      127.18      109.06     86.76 o
 -15   1   4    10761.51    10146.50    127.06 o
 -13   1   4     6483.71     6177.49     73.87 o
 -11   1   4     3549.94     3206.46     51.50 o
  -9   1   4       35.12      113.00     57.42 o
  -7   1   4     3756.19     3815.50    100.33 o
  -5   1   4     2642.37     2464.71     73.26 o
  -3   1   4    52719.60    52446.52    496.10 o
   1   1   4       76.53       97.92    263.70 o
   3   1   4      589.79      970.94    146.86 o
   5   1   4     1258.70     2160.24    298.90 o
   7   1   4     6205.07     5528.36    862.37 o
   9   1   4    20585.65    21333.03   6471.48 o
  11   1   4    16997.78    16510.17    364.43 o
  13   1   4     2693.84     2624.86     96.28 o
  15   1   4     2578.90     2531.73    151.81 o
  17   1   4      740.55      710.13     52.75 o
  19   1   4     2921.77     2680.11    169.88 o
  21   1   4     2226.15     2384.32    297.46 o
  23   1   4      446.00      424.76     64.83 o
 -24   2   4      913.30      901.95     83.96 o
 -22   2   4     1149.92     1279.06    101.17 o
 -20   2   4      253.74      262.53     47.77 o
 -18   2   4     4000.01     3608.26    143.15 o
 -16   2   4      174.06      171.05     66.61 o
 -14   2   4      740.03      778.20     71.14 o
 -12   2   4     3682.26     3590.19    123.14 o
 -10   2   4     3079.09     2793.78     60.07 o
  -8   2   4     6503.10     7093.71    137.69 o
  -6   2   4     1294.50     1638.52     63.81 o
  -4   2   4      475.46      598.12     76.58 o
  -2   2   4     4948.51     5448.59    120.57 o
   2   2   4     1952.87     3092.65    177.42 o
   4   2   4      460.87      773.65    155.12 o
   6   2   4     8227.64     8839.23   1011.00 o
   8   2   4     5387.10     6988.66   1153.23 o
  10   2   4    11085.58    11422.38   1921.95 o
  12   2   4      172.49      249.38     56.33 o
  14   2   4      147.78      264.41     56.60 o
  16   2   4      287.77      221.77     49.76 o
  18   2   4      760.07      829.03    173.94 o
  20   2   4     3324.78     3366.89    104.49 o
  22   2   4      155.84      329.51     87.00 o
  24   2   4      214.18      240.16     43.66 o
 -25   3   4      409.70      590.33     92.36 o
 -23   3   4      382.59      353.58     36.10 o
 -21   3   4      347.17      396.11     58.63 o
 -19   3   4      158.17      281.62     96.56 o
 -17   3   4        9.50       87.22    125.38 o
 -15   3   4     1545.86     1584.75    136.29 o
 -13   3   4      815.78      858.56     76.40 o
 -11   3   4        3.59      -24.90     60.73 o
  -9   3   4      516.55      615.89     55.10 o
  -7   3   4      163.37      399.76     80.74 o
  -5   3   4       15.99       60.26     77.50 o
  -3   3   4      113.19       43.16    103.17 o
  -1   3   4     1738.63     1866.41    227.83 o
   1   3   4      972.82     1227.65    244.79 o
   3   3   4       13.57       63.99     99.86 o
   5   3   4      116.70      330.59    134.76 o
   7   3   4      454.00      376.36     74.14 o
   9   3   4      268.24      368.69     83.48 o
  11   3   4      178.30      176.74     47.79 o
  13   3   4        3.15      -23.19     55.85 o
  15   3   4      593.58      626.96     59.75 o
  17   3   4       39.15      170.39     73.11 o
  19   3   4      178.06      114.92     43.48 o
  21   3   4       51.08      135.08     46.97 o
  23   3   4      429.72      204.01     86.34 o
 -24   4   4      782.93      699.27     43.38 o
 -22   4   4      105.81       65.44     85.92 o
 -20   4   4        8.33      -44.77     85.17 o
 -18   4   4      222.77      320.04     57.34 o
 -16   4   4      192.27      265.32     67.92 o
 -14   4   4     3402.15     3068.74     43.18 o
 -12   4   4     4554.78     4379.24    103.41 o
 -10   4   4      522.68      521.06     59.98 o
  -8   4   4     1400.76     1370.76     61.97 o
  -6   4   4     5417.95     6646.40    937.71 o
  -4   4   4     3334.97     3516.77    106.59 o
  -2   4   4     9988.89     7971.09   1551.17 o
   0   4   4       55.30       15.53     91.79 o
   2   4   4     3151.19     3461.80    113.91 o
   4   4   4        0.79       67.96     87.54 o
   6   4   4       22.21      -46.82     85.46 o
   8   4   4     1832.67     1874.16    112.62 o
  10   4   4    10258.83    11510.68    990.36 o
  12   4   4      403.98      524.59     67.48 o
  14   4   4    10092.00     9057.35    791.32 o
  16   4   4       19.92      -11.83     41.61 o
  18   4   4       49.72       65.25     81.72 o
  20   4   4     1746.40     1981.96    147.17 o
  22   4   4      568.16      643.16    104.22 o
 -23   5   4     1792.41     1564.73    132.51 o
 -21   5   4     1824.08     1874.37    129.72 o
 -19   5   4        6.08       10.40     42.40 o
 -17   5   4       53.04      127.97     73.88 o
 -15   5   4     2348.02     2379.58     80.10 o
 -13   5   4     1648.58     1804.75     53.73 o
 -11   5   4     1898.29     1729.04     55.86 o
  -9   5   4     1627.34     1585.05    257.54 o
  -7   5   4       17.87      125.58     65.99 o
  -5   5   4     1955.44     1925.33     75.42 o
  -3   5   4     9271.95     9040.90     89.91 o
  -1   5   4    19952.38    21685.65   4400.49 o
   1   5   4     3532.75     4818.38   1260.81 o
   3   5   4      644.33      302.41    360.65 o
   5   5   4      173.78      183.82     76.04 o
   7   5   4      557.15      813.49    294.34 o
   9   5   4    14904.19    18707.37   3283.05 o
  11   5   4     3555.03     3998.64    748.71 o
  13   5   4     4455.83     5143.20    399.00 o
  15   5   4        7.94      -42.89     43.52 o
  17   5   4       82.69      359.72    115.62 o
  19   5   4      622.83      719.24     71.04 o
  21   5   4      958.64     1470.85    190.15 o
 -22   6   4     1725.99     1490.28     48.03 o
 -20   6   4        9.38       51.21     44.98 o
 -18   6   4      499.08      561.79     97.01 o
 -16   6   4       78.86      233.87    106.54 o
 -14   6   4     6635.39     6549.60    129.28 o
 -12   6   4    14345.65    13726.08    346.85 o
 -10   6   4     2141.24     2339.58    137.74 o
  -8   6   4      725.53      644.82     63.41 o
  -6   6   4       26.22       67.73     84.52 o
  -4   6   4    15610.37    17380.45   1810.51 o
  -2   6   4     9833.50     9658.97    116.34 o
   0   6   4     4455.24     4760.89    801.76 o
   2   6   4     2223.10     2186.27    232.19 o
   4   6   4       78.36       10.96     57.49 o
   6   6   4     3288.74     3223.75    319.86 o
   8   6   4     4134.79     4092.83    457.86 o
  10   6   4     6672.47     6080.79    744.76 o
  12   6   4     3622.09     2552.89    959.23 o
  14   6   4      104.30      167.79     48.16 o
  16   6   4     1058.11     1183.75     60.10 o
  18   6   4      277.04      612.15    203.24 o
  20   6   4     6268.43     6578.08   1588.40 o
 -19   7   4       51.76      188.49    101.55 o
 -17   7   4      471.79      417.69     41.68 o
 -15   7   4      621.55      798.74     84.75 o
 -13   7   4     3321.72     3377.54    174.09 o
 -11   7   4     8460.89     7107.33   1272.33 o
  -9   7   4     1565.99     1640.18     82.45 o
  -7   7   4       50.32       32.87     78.59 o
  -5   7   4     1650.86     1853.20     64.10 o
  -3   7   4     3014.00     3786.48    733.90 o
  -1   7   4     7990.15     9472.39   1248.70 o
   1   7   4     1457.79     1329.77    154.15 o
   3   7   4      126.81      239.38    159.48 o
   5   7   4      439.21      452.55     77.42 o
   7   7   4       24.76      -56.22     64.58 o
   9   7   4     9994.10     8875.98    414.89 o
  11   7   4     1428.99     1027.41    198.29 o
  13   7   4     1013.55      930.16    131.04 o
  15   7   4       10.44      365.47    202.91 o
  17   7   4      968.16     1144.49    218.62 o
  19   7   4     1481.30     1326.24     92.10 o
 -18   8   4     1288.95     1374.91    160.00 o
 -16   8   4      879.62      757.53    132.85 o
 -14   8   4       41.22      274.10     75.01 o
 -12   8   4       41.86       32.70     99.24 o
 -10   8   4     1772.84     1762.68     50.32 o
  -8   8   4     1565.93     1986.19    123.56 o
  -6   8   4      322.03      434.89     78.04 o
  -4   8   4     2078.11     2240.68    210.86 o
  -2   8   4     1861.81     2015.29    223.95 o
   0   8   4     6242.57     6741.02    652.46 o
   2   8   4     3348.72     3098.69    111.49 o
   4   8   4       98.71       56.40     49.52 o
   6   8   4     2821.95     2622.04    204.19 o
   8   8   4     3880.52     3291.01    252.37 o
  10   8   4     2128.50     2225.10     58.20 o
  12   8   4      897.83      820.94     71.42 o
  14   8   4      387.89      369.37     93.07 o
  16   8   4      898.72      836.66     95.98 o
 -15   9   4      834.19      941.70    129.19 o
 -13   9   4      195.32      359.04     53.36 o
 -11   9   4        2.81       -5.40    114.58 o
  -9   9   4      841.32     1025.96     68.21 o
  -7   9   4       24.35      172.16     73.45 o
  -5   9   4      304.36      285.04     43.74 o
  -3   9   4       20.60      122.17     67.86 o
  -1   9   4      562.88      406.95    240.92 o
   1   9   4      449.37      602.12    152.21 o
   3   9   4     3691.04     3685.19    214.74 o
   5   9   4     2172.15     2033.07     71.77 o
   7   9   4      139.82      168.30     60.61 o
   9   9   4        2.15       50.02     99.54 o
  11   9   4       16.61       93.94     74.58 o
  13   9   4        5.56       53.32     95.98 o
  15   9   4       32.91      -95.98     95.98 o
 -12  10   4      659.97      621.41    130.93 o
 -10  10   4       54.00      233.08     99.04 o
  -8  10   4        5.03      106.66     47.30 o
  -6  10   4     2666.24     2222.06    525.57 o
  -4  10   4        1.37      -64.46     64.46 o
  -2  10   4      788.14      891.47    203.59 o
   0  10   4     1385.25     1491.64     69.08 o
   2  10   4      163.52      150.75     66.50 o
   4  10   4      182.98      371.95     58.36 o
   6  10   4      154.11      195.58     61.59 o
   8  10   4     1171.53     1131.70     71.60 o
  10  10   4     1166.33     1018.21    129.74 o
  -7  11   4      102.90      188.26     78.56 o
  -5  11   4       50.27       48.22     80.15 o
  -3  11   4      144.67      139.28     54.67 o
  -1  11   4      765.92      765.56    157.54 o
   1  11   4      249.86      335.49     54.52 o
   3  11   4      102.69       55.92     57.57 o
   5  11   4      248.55      269.74     58.06 o
 -25   1   5       18.68      -26.00     95.63 o
 -23   1   5      271.97      308.74     73.88 o
 -21   1   5      632.48      644.51     60.17 o
 -19   1   5       35.52      -25.59     40.24 o
 -17   1   5      918.50      970.29     72.72 o
 -15   1   5     1085.81     1366.72     72.21 o
 -13   1   5     2040.33     2211.77     46.64 o
 -11   1   5       30.50       -9.37     50.14 o
  -9   1   5     4685.72     4717.50    143.01 o
  -7   1   5    10904.00    10870.23    244.60 o
  -5   1   5     8039.09     7849.45    107.19 o
  -3   1   5     9312.67     9271.93    181.71 o
  -1   1   5    79435.14    80343.06    347.08 o
   1   1   5     2209.28     2427.59    192.93 o
   3   1   5     3629.26     5351.50   1812.93 o
   5   1   5     5922.55     4552.11   1203.13 o
   7   1   5       19.16       82.04     58.36 o
   9   1   5       18.77       55.50     61.16 o
  11   1   5      129.19      176.57     95.85 o
  13   1   5     4634.25     7330.11   1029.49 o
  15   1   5     4028.04     5330.65    633.04 o
  17   1   5      287.31      382.55     55.44 o
  19   1   5        5.84       25.09     47.83 o
  21   1   5       50.47      222.74     94.81 o
  23   1   5      202.93      210.36     49.40 o
 -24   2   5      488.86      410.48     82.84 o
 -22   2   5       27.86      109.10     46.45 o
 -20   2   5     3084.38     2917.78     67.13 o
 -18   2   5     7347.50     6794.43    196.27 o
 -16   2   5    15456.74    14709.23    165.61 o
 -14   2   5      621.01      710.19     45.89 o
 -12   2   5      266.92      227.82     45.34 o
 -10   2   5     3568.89     3207.00     63.95 o
  -8   2   5    11879.85    11442.05    106.63 o
  -6   2   5    13402.51    13404.85    281.27 o
  -4   2   5     5711.19     5053.18    132.02 o
  -2   2   5    12811.81    12973.86    246.25 o
   0   2   5     6518.57     6353.87    152.21 o
   4   2   5    27100.34    25538.14    164.81 o
   6   2   5     4561.72     3208.75    323.81 o
   8   2   5      929.65      872.10     65.08 o
  10   2   5     1204.35     1327.04    178.27 o
  12   2   5     4652.72     4243.20    403.99 o
  14   2   5    15812.59    14699.85    574.98 o
  16   2   5     4316.48     4166.25    124.96 o
  18   2   5     1411.81     1227.64    180.02 o
  20   2   5      237.07      156.68     41.87 o
  22   2   5      310.29      289.43     46.62 o
  24   2   5       77.09      525.46     95.98 o
 -25   3   5      150.28      159.26     64.37 o
 -23   3   5      477.52      430.31     92.78 o
 -21   3   5     1638.16     1579.81     43.94 o
 -19   3   5     4840.34     5065.71    443.49 o
 -17   3   5     3840.97     4103.25    203.88 o
 -15   3   5      136.66       74.38     43.40 o
 -13   3   5       19.04      121.17     71.09 o
 -11   3   5      105.86       62.06     47.58 o
  -9   3   5    28296.34    28214.35    713.38 o
  -7   3   5    18440.67    17719.10    370.38 o
  -5   3   5      242.60      135.68     54.38 o
  -3   3   5       61.52       55.78     63.06 o
  -1   3   5     2254.47     2885.90    133.27 o
   1   3   5    23588.64    14110.68   7354.02 o
   3   3   5    11413.50    12622.68    161.90 o
   5   3   5    23208.41    21631.12    144.45 o
   7   3   5     4231.28     5996.97   3201.72 o
   9   3   5     2235.74     2966.77    214.56 o
  11   3   5     3544.02     3659.75    725.68 o
  13   3   5      448.32      582.33     84.94 o
  15   3   5     6189.86     6246.26    483.33 o
  17   3   5     4002.75     3835.00    226.41 o
  19   3   5      386.35      346.35     88.23 o
  21   3   5      137.88      224.73     42.56 o
  23   3   5       68.94       88.33     75.84 o
 -24   4   5       60.78      121.23     49.82 o
 -22   4   5      679.51      689.61     70.58 o
 -20   4   5     2765.97     2909.28     63.81 o
 -18   4   5     7542.11     7071.59     55.49 o
 -16   4   5     4525.30     4536.97    235.57 o
 -14   4   5      193.72      309.91     46.23 o
 -12   4   5       69.67      185.40     69.75 o
 -10   4   5     1381.25     1157.06    116.89 o
  -8   4   5     6554.25     6551.64     99.37 o
  -6   4   5    12955.14    11545.59    510.49 o
  -4   4   5     1958.08     2586.70    514.86 o
  -2   4   5     4071.78     3951.25     99.40 o
   0   4   5      360.01      188.92     91.17 o
   2   4   5    17220.81    20194.93   1405.27 o
   4   4   5    12717.98     8065.14    107.61 o
   6   4   5     2649.74     3191.54    120.22 o
   8   4   5     2099.26     1650.06    116.34 o
  10   4   5     1126.94     1662.43    270.73 o
  12   4   5     7632.47    11764.54   2814.75 o
  14   4   5     7528.72     8649.94    746.26 o
  16   4   5     2412.79     2517.05    387.05 o
  18   4   5      965.92     1171.34     51.50 o
  20   4   5      109.04      198.77     52.61 o
  22   4   5      257.92      303.81     60.91 o
 -23   5   5      293.59      214.63     46.84 o
 -21   5   5       86.52      124.41     88.16 o
 -19   5   5        9.52      136.78     94.62 o
 -17   5   5      426.05      333.55     71.28 o
 -15   5   5     1987.44     1680.95    193.29 o
 -13   5   5     8136.47     7335.77    321.90 o
 -11   5   5       69.06       57.69     84.21 o
  -9   5   5     5633.55     7114.26   1148.08 o
  -7   5   5     3670.66     3334.99     61.81 o
  -5   5   5     2969.85     2684.72     82.67 o
  -3   5   5     8201.71     7320.66    872.54 o
  -1   5   5      686.28      850.23    199.71 o
   1   5   5      293.87      505.77    164.81 o
   3   5   5     5269.26     5811.44    154.15 o
   5   5   5    12260.73    11853.37    536.66 o
   7   5   5     2192.11     1925.39    113.43 o
   9   5   5     1385.65     1353.40     79.50 o
  11   5   5     4492.38     4235.55    429.97 o
  13   5   5      968.20     1118.97    148.57 o
  15   5   5     5306.03     5996.85    839.23 o
  17   5   5      902.40      931.34    174.27 o
  19   5   5      220.44      226.92    111.95 o
  21   5   5      755.53     1068.24    200.14 o
 -22   6   5      446.05      427.54     64.90 o
 -20   6   5      114.35      243.95    105.20 o
 -18   6   5      116.77       84.77     72.54 o
 -16   6   5      131.23      109.75     53.19 o
 -14   6   5       44.45       55.61     69.16 o
 -12   6   5      534.19      650.78    115.56 o
 -10   6   5       74.62       99.95     46.02 o
  -8   6   5      250.78      365.90    144.55 o
  -6   6   5     2896.49     2784.48     66.96 o
  -4   6   5       15.09       87.60     63.67 o
  -2   6   5      165.04      165.89     79.30 o
   0   6   5        2.06       49.81     80.95 o
   2   6   5      833.01      548.67    315.08 o
   4   6   5      789.38      857.96     76.56 o
   6   6   5        3.24      -39.69     78.84 o
   8   6   5      108.35      -82.41    104.70 o
  10   6   5     2293.46     2304.46     73.68 o
  12   6   5     2596.91     2650.57     74.65 o
  14   6   5      616.65      809.15     83.86 o
  16   6   5       89.30      -88.78    177.42 o
  18   6   5       13.39       26.41     88.72 o
  20   6   5       12.11       -1.69     56.15 o
 -19   7   5      359.31      599.31     47.03 o
 -17   7   5       65.07      124.00     45.82 o
 -15   7   5       96.75      441.64     76.66 o
 -13   7   5      402.04      481.03     86.57 o
 -11   7   5       52.48      154.33    137.06 o
  -9   7   5     1266.09     1220.59    101.46 o
  -7   7   5     2494.64     2403.78    205.30 o
  -5   7   5     9334.18    10805.43   1354.04 o
  -3   7   5     2578.14     2609.85    114.40 o
  -1   7   5     5680.37     6642.36    226.86 o
   1   7   5      385.12      498.28     97.92 o
   3   7   5     1660.44     1764.26     63.67 o
   5   7   5      500.78      430.03     67.02 o
   7   7   5        0.71      -35.32     73.64 o
   9   7   5      278.75      262.73     67.86 o
  11   7   5       21.53      149.30     65.92 o
  13   7   5     3130.57     3812.98     99.86 o
  15   7   5     2565.08     2997.64     73.68 o
  17   7   5      313.61      167.72     95.98 o
 -18   8   5     1645.17     1633.86     90.78 o
 -16   8   5     1022.12     1185.82    116.34 o
 -14   8   5       13.74      121.05    157.18 o
 -12   8   5      158.99      111.32     66.91 o
 -10   8   5      766.09      820.02     48.69 o
  -8   8   5     1632.01     1658.86    179.62 o
  -6   8   5     4009.76     4788.74    462.38 o
  -4   8   5      207.16      312.80     49.34 o
  -2   8   5       11.79      117.76     69.32 o
   0   8   5      147.32      208.44     55.49 o
   2   8   5     1332.84     1425.90    136.21 o
   4   8   5     4455.54     4270.66    239.69 o
   6   8   5      337.41      546.14     85.08 o
   8   8   5       36.29      109.68     58.78 o
  10   8   5      278.54        9.69     93.07 o
  12   8   5       49.63      105.67     64.96 o
  14   8   5     2443.46     2039.79     98.89 o
  16   8   5     3350.70     3003.46    104.70 o
 -15   9   5      103.66      207.44    102.84 o
 -13   9   5      291.25      371.40     46.88 o
 -11   9   5       28.13      119.30     53.91 o
  -9   9   5     5605.45     6491.72    426.87 o
  -7   9   5     3550.12     3580.74    248.49 o
  -5   9   5     3645.32     4537.20    670.91 o
  -3   9   5       21.66      100.95    124.58 o
  -1   9   5      939.31     1263.90    203.11 o
   1   9   5     5360.75     5667.11    412.52 o
   3   9   5     4625.66     3736.26    463.90 o
   5   9   5     3818.03     3721.80    120.44 o
   7   9   5     1778.12     1615.04    100.52 o
   9   9   5       18.00       94.04     64.96 o
  11   9   5      413.83      456.63     67.86 o
  13   9   5     1549.77     1740.22     71.74 o
 -12  10   5     1148.62     1322.65    127.00 o
 -10  10   5       24.72       11.97     54.08 o
  -8  10   5     1059.66     1244.42    105.25 o
  -6  10   5     3362.56     3515.97    100.69 o
  -4  10   5      476.45      525.30     90.91 o
  -2  10   5       60.87      322.24    170.63 o
   0  10   5       32.23        5.32     53.45 o
   2  10   5     1879.92     2085.52    106.16 o
   4  10   5     3204.77     3167.52    288.66 o
   6  10   5     1291.36     1432.95     56.56 o
   8  10   5     1129.83     1085.99     60.30 o
  10  10   5      264.77       -3.88     95.01 o
  -7  11   5      590.13      588.77    234.29 o
  -5  11   5     1413.14     1088.00    341.91 o
  -3  11   5      852.95      899.14    107.73 o
  -1  11   5      645.44      511.04    113.43 o
   1  11   5     1161.81     1033.49     86.28 o
   3  11   5      399.82      467.45     97.77 o
   5  11   5     1746.68     1645.76     56.60 o
 -26   0   6      109.35       79.50     65.80 o
 -24   0   6     4853.68     4995.22    381.98 o
 -22   0   6     3497.20     3249.25     75.62 o
 -20   0   6      196.62      324.47     67.14 o
 -18   0   6      527.55      410.04     69.24 o
 -16   0   6     3349.70     2855.89     90.65 o
 -14   0   6     8128.20     8496.85    295.69 o
 -12   0   6    16438.53    15549.35    868.66 o
 -10   0   6     2012.45     1951.57     92.05 o
  -8   0   6     1337.54     1663.79    101.45 o
  -6   0   6    10952.14    10222.86    393.13 o
  -4   0   6    21332.82    20060.59    515.77 o
  -2   0   6     5474.91     4928.88    256.91 o
   0   0   6      212.91      184.20    173.54 o
   4   0   6       52.00       45.57    143.48 o
   6   0   6      913.12      758.14    136.70 o
   8   0   6    24482.86    27351.46   3804.74 o
  10   0   6     5225.67     5115.99    902.10 o
  12   0   6     8360.93     8437.29    445.96 o
  14   0   6     1744.75     1670.83     78.01 o
  16   0   6     3566.48     2773.50   1391.21 o
  18   0   6     2345.33     2546.05    474.56 o
  20   0   6     6398.44     6259.00    669.43 o
  22   0   6      893.66      815.18    322.35 o
 -25   1   6     2083.86     2002.14     93.06 o
 -23   1   6     2050.13     2010.89     61.62 o
 -21   1   6      710.48      861.06     39.77 o
 -19   1   6       98.58       93.73     83.54 o
 -17   1   6     2783.31     2692.61     87.50 o
 -15   1   6     3284.13     3142.97    171.70 o
 -13   1   6    15236.72    14081.32    146.94 o
 -11   1   6    12062.08    11807.23    221.34 o
  -9   1   6     1156.36     1021.73     67.86 o
  -7   1   6      375.33      420.82     62.22 o
  -5   1   6    10474.03    10347.69    213.68 o
  -3   1   6    33873.05    34902.09    470.96 o
  -1   1   6    46010.53    45017.31   1866.85 o
   1   1   6      970.88     1351.46    159.00 o
   3   1   6      848.63     1047.41    127.97 o
   5   1   6     1033.43      845.75    105.69 o
   7   1   6     9028.73     7640.33    401.37 o
   9   1   6    24745.94    33391.72   4835.38 o
  11   1   6     6871.16     7786.81    353.89 o
  13   1   6      626.64     1061.92    277.17 o
  15   1   6     1523.98     1824.57    247.26 o
  17   1   6     2365.29     2884.82    445.72 o
  19   1   6     1928.05     1608.78    228.51 o
  21   1   6     2969.55     2854.31    152.53 o
  23   1   6     1726.64     1634.46    239.71 o
 -24   2   6      704.64      687.89     49.96 o
 -22   2   6      416.33      412.73     61.99 o
 -20   2   6      196.17      252.09     39.23 o
 -18   2   6      883.59      975.49     51.64 o
 -16   2   6     4327.72     4368.96    102.01 o
 -14   2   6      799.56      905.16     55.79 o
 -12   2   6     1567.77     1484.42    102.85 o
 -10   2   6     5599.31     5519.34     89.72 o
  -8   2   6      174.34      339.18     50.12 o
  -6   2   6      876.21      923.52     56.33 o
  -4   2   6      338.87      246.11     73.03 o
  -2   2   6     9981.13     9067.62    271.25 o
   0   2   6    13865.53    13814.05    171.04 o
   2   2   6    17060.80    17789.06    334.47 o
   4   2   6       89.39       -2.91    129.91 o
   6   2   6     1517.02     1387.11     82.00 o
   8   2   6     3295.71     3372.77    892.31 o
  10   2   6     1281.86     1322.04    218.72 o
  12   2   6       17.44       51.18     52.38 o
  14   2   6      207.25       79.19     53.40 o
  16   2   6     1712.07     1598.08    248.35 o
  18   2   6     1197.64     1265.83     65.68 o
  20   2   6      932.19     1092.49    110.69 o
  22   2   6      395.09      328.16     81.02 o
 -25   3   6        0.31       46.99     79.76 o
 -23   3   6      567.91      604.59     60.03 o
 -21   3   6      464.01      469.84     63.39 o
 -19   3   6      136.44      128.66     38.81 o
 -17   3   6      906.49      910.69     45.24 o
 -15   3   6        3.89       -3.31     94.87 o
 -13   3   6      237.41      213.89     45.77 o
 -11   3   6      750.49      839.14     82.42 o
  -9   3   6        3.48      -40.04     48.41 o
  -7   3   6      207.59      256.82     92.80 o
  -5   3   6      262.06      352.66     58.56 o
  -3   3   6     3982.08     4148.45     76.84 o
  -1   3   6      209.63      243.06    106.20 o
   1   3   6      798.23      947.86    135.73 o
   3   3   6      204.93      341.26     89.19 o
   5   3   6        1.22     -122.15    122.15 o
   7   3   6      488.87      483.77    112.46 o
   9   3   6     5491.57     5158.78    574.90 o
  11   3   6      270.31      186.96     55.86 o
  13   3   6       23.16       47.72     52.86 o
  15   3   6      208.68      238.19     44.70 o
  17   3   6      178.12      178.19     44.81 o
  19   3   6        1.24       44.16     71.80 o
  21   3   6       10.62       67.76     89.42 o
  23   3   6     1452.20     1628.56    103.73 o
 -24   4   6      961.67      853.21     58.77 o
 -22   4   6     1388.91     1519.95     47.84 o
 -20   4   6        5.60      -24.43     42.96 o
 -18   4   6       38.07      -80.88     80.88 o
 -16   4   6      310.71      300.64     58.07 o
 -14   4   6       74.33        1.68     50.38 o
 -12   4   6       11.25      136.05     66.93 o
 -10   4   6      405.22      477.44     45.62 o
  -8   4   6      300.75      429.80     92.62 o
  -6   4   6       16.33       65.92     60.14 o
  -4   4   6     1495.25     1288.21     62.32 o
  -2   4   6      943.38      866.68     91.42 o
   0   4   6    28941.62    25386.43   3899.75 o
   2   4   6     4572.29     6115.52   1121.69 o
   4   4   6     4100.98     4358.80     95.01 o
   6   4   6      667.84      667.00    114.40 o
   8   4   6     5639.60     5164.44    118.28 o
  10   4   6     5305.68     5114.03     89.19 o
  12   4   6       45.63      111.59     71.55 o
  14   4   6     2284.70     2078.33    396.36 o
  16   4   6       40.58       86.06     58.15 o
  18   4   6     1903.58     2124.46    152.76 o
  20   4   6     1812.21     2190.38    544.71 o
  22   4   6      353.68      417.95     43.99 o
 -23   5   6      475.70      380.33     39.38 o
 -21   5   6       20.51      128.50     89.43 o
 -19   5   6      161.13      172.67     46.18 o
 -17   5   6      193.44      193.39     43.49 o
 -15   5   6     3109.11     3282.20     53.36 o
 -13   5   6     7862.99     7522.96    198.52 o
 -11   5   6     5825.50     5628.86    141.44 o
  -9   5   6      131.18      274.98     51.44 o
  -7   5   6        5.75      -20.59     52.05 o
  -5   5   6      186.54      366.79     57.52 o
  -3   5   6    12065.16    15130.88   2578.83 o
  -1   5   6    11925.97    12112.23    794.98 o
   1   5   6     2393.88     2438.40    126.52 o
   3   5   6      845.97     1803.99    584.11 o
   5   5   6      370.52      226.86     79.50 o
   7   5   6     8460.51     9712.29    127.00 o
   9   5   6     1196.76     1325.28     78.53 o
  11   5   6     1586.17     1808.09     72.71 o
  13   5   6      982.34     1023.77     98.89 o
  15   5   6      414.13      336.00     75.50 o
  17   5   6      364.60      364.62    220.95 o
  19   5   6     2662.09     3112.95   1040.39 o
  21   5   6     1677.21     1794.94    890.37 o
 -22   6   6     1899.30     1744.46    401.12 o
 -20   6   6       53.72       64.29    138.09 o
 -18   6   6      157.79      104.52     53.32 o
 -16   6   6      506.98      539.03    156.53 o
 -14   6   6    10735.83     8784.79    644.10 o
 -12   6   6     8154.39     8052.95    111.41 o
 -10   6   6     1256.36     1234.95     87.48 o
  -8   6   6      103.89      169.35     52.48 o
  -6   6   6     2585.80     2400.46    327.69 o
  -4   6   6    10901.57    11991.00   2336.46 o
  -2   6   6     7731.08     8271.86   1250.15 o
   0   6   6     4144.67     4810.42    915.68 o
   2   6   6       23.23       87.71     66.39 o
   4   6   6       11.20      -49.39     78.96 o
   6   6   6     4039.18     5018.05    112.46 o
   8   6   6     4690.93     7934.26    114.40 o
  10   6   6    11235.29    11030.79    118.28 o
  12   6   6     1256.52     1256.45     97.92 o
  14   6   6     1179.14     1307.83    100.83 o
  16   6   6       68.12      213.29     96.95 o
  18   6   6     1980.02     2229.81     73.68 o
  20   6   6     3381.12     3309.82    100.83 o
 -19   7   6       57.10      137.23     41.59 o
 -17   7   6       18.02       90.90     61.07 o
 -15   7   6     3096.21     3069.41     65.81 o
 -13   7   6     1093.08     1143.12     68.99 o
 -11   7   6     3148.29     2994.92    149.49 o
  -9   7   6       44.19        1.54     86.24 o
  -7   7   6     3301.89     3405.09    113.40 o
  -5   7   6      433.13      575.48    133.36 o
  -3   7   6     2538.16     3274.13    551.64 o
  -1   7   6     4810.20     5852.89   1020.87 o
   1   7   6      990.76     1719.17    492.01 o
   3   7   6      341.57      363.43     82.41 o
   5   7   6       97.99      128.28     73.79 o
   7   7   6     4046.58     3644.29     78.53 o
   9   7   6     5192.85     5573.56    106.64 o
  11   7   6     4714.42     3353.44    100.83 o
  13   7   6      496.52      612.71     93.07 o
  15   7   6       71.83      -68.83     68.83 o
  17   7   6     2472.84     2940.44     98.89 o
 -18   8   6     1514.73     1480.96     99.53 o
 -16   8   6      371.72      522.16    101.59 o
 -14   8   6      790.13      679.81     43.56 o
 -12   8   6     2250.41     2719.54    372.73 o
 -10   8   6     2466.65     2995.02    392.19 o
  -8   8   6      986.02     1088.47    128.59 o
  -6   8   6       77.06      138.70     55.40 o
  -4   8   6     1233.99     1408.42    163.33 o
  -2   8   6     4601.94     5940.39   1270.99 o
   0   8   6     4321.48     3343.35   1327.22 o
   2   8   6     2199.41     2264.04     76.10 o
   4   8   6     1086.53     1241.58     70.66 o
   6   8   6     1081.57     1391.70    182.01 o
   8   8   6     1789.08     1240.94     98.89 o
  10   8   6      573.60      632.10     64.96 o
  12   8   6       55.49      278.24     93.07 o
  14   8   6      390.19      452.75     68.83 o
  16   8   6       64.45      348.04     95.98 o
 -15   9   6        3.89      199.92    112.25 o
 -13   9   6      111.03      192.73    130.52 o
 -11   9   6      225.19      222.36     77.78 o
  -9   9   6      348.42      292.78    116.31 o
  -7   9   6     1671.26     1625.00    247.22 o
  -5   9   6      301.72      456.74     60.99 o
  -3   9   6      179.33      199.43     55.24 o
  -1   9   6      529.50      656.22     69.23 o
   1   9   6      105.39       70.49     55.24 o
   3   9   6     2054.98     1909.99     75.84 o
   5   9   6       61.08      -10.58     75.62 o
   7   9   6      296.40      215.23     66.89 o
   9   9   6      179.80      235.58     95.01 o
  11   9   6       28.54       58.17     65.92 o
  13   9   6       73.45      141.54     66.89 o
 -12  10   6       49.95       57.14     66.82 o
 -10  10   6        5.70        3.60     56.73 o
  -8  10   6       39.19      -17.91     47.39 o
  -6  10   6       29.60       43.44     96.62 o
  -4  10   6      332.92      444.84    185.13 o
  -2  10   6     2840.69     2910.23    345.14 o
   0  10   6      263.82      368.67     66.13 o
   2  10   6      410.66      373.64     72.20 o
   4  10   6     1012.22     1026.21    170.35 o
   6  10   6       20.22      -92.97    105.09 o
   8  10   6      718.75      617.56     92.10 o
  10  10   6     2071.50     2377.17     97.92 o
  -5  11   6        3.21       92.96     46.44 o
  -3  11   6     2069.22     1739.12    109.03 o
  -1  11   6      888.07     1043.87    202.14 o
   1  11   6      809.38      673.58    108.10 o
   3  11   6       42.62       98.27     61.13 o
 -25   1   7       76.32       85.96     66.05 o
 -23   1   7       14.54       89.77     78.62 o
 -21   1   7       13.64      241.80     48.70 o
 -19   1   7     1437.70     1601.78    104.67 o
 -17   1   7       33.82       98.38     43.94 o
 -15   1   7      832.49      862.94     53.28 o
 -13   1   7      805.99      897.18     79.74 o
 -11   1   7       90.16      309.36     69.57 o
  -9   1   7     1269.81     1200.57     58.21 o
  -7   1   7    11518.13    11400.24     94.87 o
  -5   1   7     1335.32     1630.47     54.81 o
  -3   1   7      621.25      792.39     74.53 o
  -1   1   7        3.19      -49.53     65.25 o
   1   1   7      316.39      601.08    145.42 o
   5   1   7     2895.31     1705.70    439.66 o
   7   1   7      553.77      662.73    291.33 o
   9   1   7     2562.42     2570.83    237.04 o
  11   1   7     1678.62     2413.88    177.71 o
  13   1   7     2945.52     3350.47    294.98 o
  15   1   7     4854.51     5599.60    455.02 o
  17   1   7       47.11      215.99     62.91 o
  19   1   7        2.25      186.34     84.58 o
  21   1   7        2.94       37.84     46.89 o
  23   1   7      936.47     1109.76    115.58 o
 -24   2   7      183.25      213.75     96.13 o
 -22   2   7      132.27      347.63     63.25 o
 -20   2   7     5198.32     5099.52     91.67 o
 -18   2   7     6867.89     6616.00    227.32 o
 -16   2   7      360.33      333.24     47.02 o
 -14   2   7      723.91      610.38     50.00 o
 -12   2   7      755.35      769.33     75.16 o
 -10   2   7    16304.82    15248.08    158.26 o
  -8   2   7     9139.21     7934.10    136.99 o
  -6   2   7    19972.75    19045.43    371.82 o
  -4   2   7     2035.97     1924.87     80.75 o
  -2   2   7      601.30      710.49     83.42 o
   0   2   7     1630.78     1410.93    113.44 o
   2   2   7    18497.04    20469.68    281.15 o
   4   2   7    16092.97    18108.17   2634.29 o
   6   2   7     4044.62     5348.00   1200.71 o
   8   2   7     2975.32     3310.18     80.84 o
  10   2   7      935.75     1090.82     67.76 o
  12   2   7     2905.19     4187.78    608.85 o
  14   2   7     6544.92     7564.30    662.02 o
  16   2   7     2276.58     2724.72    192.68 o
  18   2   7      160.59      248.43     56.53 o
  20   2   7       49.47       36.60     62.20 o
  22   2   7       42.09       32.91     60.73 o
 -25   3   7      119.51      185.31    103.73 o
 -23   3   7        7.92      249.24     64.79 o
 -21   3   7     2406.93     2379.59     92.22 o
 -19   3   7     5164.93     5049.36    120.98 o
 -17   3   7     2634.04     2573.27     52.41 o
 -15   3   7      270.27       79.46     64.65 o
 -13   3   7      262.28      293.06     90.82 o
 -11   3   7      713.01      817.40     45.87 o
  -9   3   7     7049.41     6644.10    101.59 o
  -7   3   7    14407.27    14558.00    438.11 o
  -5   3   7     1862.49     1677.14     73.31 o
  -3   3   7       92.52      106.69    112.21 o
  -1   3   7    16862.55    16808.08    176.45 o
   1   3   7    14932.63    17149.34   1882.74 o
   3   3   7    15097.81    20047.96    160.93 o
   5   3   7    10365.98    11052.12    141.54 o
   7   3   7      598.10     1032.50    116.34 o
   9   3   7      358.57      389.80    104.22 o
  11   3   7     1393.02     1317.66     71.60 o
  13   3   7     4618.60     3824.19   1179.63 o
  15   3   7     7769.14     8816.43    750.74 o
  17   3   7     2084.21     2708.55    197.25 o
  19   3   7       19.08       44.42     55.13 o
  21   3   7      350.63      331.64     38.68 o
 -24   4   7      672.71      720.17     39.42 o
 -22   4   7      150.21      224.57     51.50 o
 -20   4   7     3879.21     3902.24     72.35 o
 -18   4   7     3564.92     3648.70     69.41 o
 -16   4   7      282.74      356.47     43.59 o
 -14   4   7       41.89        2.69     44.26 o
 -12   4   7      248.04      181.84     84.42 o
 -10   4   7     5653.22     4873.39     81.53 o
  -8   4   7    11527.54    11053.68    225.17 o
  -6   4   7     8537.64     7908.34    256.56 o
  -4   4   7     4538.77     4531.29    252.94 o
  -2   4   7      980.88      931.25     88.77 o
   0   4   7     4485.83     3899.70    182.75 o
   2   4   7     8919.03    12553.16   1814.39 o
   4   4   7    16308.04    32675.48    168.69 o
   6   4   7     3724.94     4693.27    121.19 o
   8   4   7     1676.01     1610.31     78.53 o
  10   4   7       19.26      -72.71     72.71 o
  12   4   7     1123.05      885.14     96.95 o
  14   4   7    10841.30    11045.33     99.86 o
  16   4   7     2067.76     1691.97    563.93 o
  18   4   7      265.54       90.04     86.06 o
  20   4   7      497.31      404.42     62.79 o
 -23   5   7        5.94       40.92     41.09 o
 -21   5   7      586.37      785.31     65.49 o
 -19   5   7     1064.33     1095.03     43.29 o
 -17   5   7     1583.57     1573.19     56.49 o
 -15   5   7     2436.14     2293.63     56.86 o
 -13   5   7     4858.83     4272.96     78.48 o
 -11   5   7     2119.09     2247.02    159.79 o
  -9   5   7     1419.08     1718.55     65.99 o
  -7   5   7     1697.78     1507.18     65.97 o
  -5   5   7     3172.58     3298.87     96.27 o
  -3   5   7      693.60      785.65     99.37 o
  -1   5   7     1607.29     1527.05    115.85 o
   1   5   7     1680.83     1495.66     93.17 o
   3   5   7     3169.54     3814.92     88.22 o
   5   5   7     1547.59     2409.17    110.52 o
   7   5   7      137.97       65.92     76.59 o
   9   5   7     1599.92      979.18    103.73 o
  11   5   7      920.28      749.41    100.83 o
  13   5   7     4153.44     4146.48    104.70 o
  15   5   7      870.80      915.19     98.89 o
  17   5   7      295.35      258.85     95.98 o
  19   5   7       66.04       46.54     95.01 o
 -22   6   7        6.93      193.98     51.29 o
 -20   6   7      170.89      292.13     94.45 o
 -18   6   7      111.51      219.38     67.93 o
 -16   6   7     1921.99     1753.11     57.05 o
 -14   6   7      329.73      335.30     56.66 o
 -12   6   7       89.86      201.83     48.81 o
 -10   6   7      663.05      628.75     82.39 o
  -8   6   7       38.52        1.85     97.78 o
  -6   6   7     1996.01     2162.37    161.00 o
  -4   6   7      370.23      334.70     77.75 o
  -2   6   7     4086.75     4492.76    568.60 o
   0   6   7      683.02      947.50    166.75 o
   2   6   7       22.55       98.94    102.28 o
   4   6   7       33.59      221.04     71.74 o
   6   6   7     1592.90     1193.43     74.65 o
   8   6   7     5025.72     4193.02     80.47 o
  10   6   7      278.79      320.90     69.80 o
  12   6   7       72.54      232.68     94.04 o
  14   6   7      524.06      402.34     95.01 o
  16   6   7      289.61      395.55     96.95 o
  18   6   7       48.47      176.45     67.86 o
 -19   7   7        2.88      -70.71     70.71 o
 -17   7   7      754.75      754.90    212.44 o
 -15   7   7       55.25      234.11     51.53 o
 -13   7   7      583.93      659.79     99.05 o
 -11   7   7       12.53      207.14     65.96 o
  -9   7   7     2392.16     2243.74     53.63 o
  -7   7   7     4908.50     5689.25    368.66 o
  -5   7   7       49.82      -30.29     69.30 o
  -3   7   7     1822.00     2083.54    395.55 o
  -1   7   7     2652.29     3428.67    651.98 o
   1   7   7       17.98      -21.32     73.68 o
   3   7   7     2256.90     2327.65     80.87 o
   5   7   7     1868.42     1797.42     99.86 o
   7   7   7      194.59      316.05     95.98 o
   9   7   7       69.60      -69.80     69.80 o
  11   7   7       79.86      185.17     91.13 o
  13   7   7      813.62      841.51     67.86 o
  15   7   7      501.11      831.82     95.98 o
  17   7   7       43.35       19.39     93.07 o
 -18   8   7      830.92      546.76     69.00 o
 -16   8   7      425.57      412.20     58.69 o
 -14   8   7      139.04      271.18     86.08 o
 -12   8   7        7.02       36.45    136.51 o
 -10   8   7      727.21      912.68     83.50 o
  -8   8   7     4539.71     4904.25    199.40 o
  -6   8   7      180.98      236.26     82.88 o
  -4   8   7       17.52       96.97     55.24 o
  -2   8   7      283.71      298.15     76.64 o
   0   8   7     1360.46     2280.03    717.42 o
   2   8   7     2530.24     3171.95    521.58 o
   4   8   7     3856.46     3673.83    155.49 o
   6   8   7      104.05      -17.45     67.86 o
   8   8   7      506.58      446.93     69.80 o
  10   8   7      208.22      252.07     66.89 o
  12   8   7     5378.46     5502.79    108.58 o
  14   8   7     1038.03     1059.65     71.74 o
 -15   9   7       41.13      155.51     53.15 o
 -13   9   7      115.97      211.27     37.86 o
 -11   9   7     1063.14     1094.12     54.28 o
  -9   9   7     4415.63     5102.49    554.62 o
  -7   9   7     5499.76     5912.14    390.70 o
  -5   9   7     1050.94     1082.29    163.69 o
  -3   9   7      654.15      858.95     77.07 o
  -1   9   7       16.44       -9.60     74.17 o
   1   9   7     1996.69     1806.32    297.15 o
   3   9   7     6514.33     6716.27     73.65 o
   5   9   7     2782.09     3031.58     97.92 o
   7   9   7      181.86      331.56     93.07 o
   9   9   7      166.32      324.78     94.04 o
  11   9   7       14.11      -61.08     95.01 o
  13   9   7     2061.42     1753.80     72.71 o
 -12  10   7       12.71      196.81     91.13 o
 -10  10   7      960.64     1256.20    170.14 o
  -8  10   7     1143.10     1250.95     72.06 o
  -6  10   7      533.88      735.44     68.19 o
  -4  10   7      551.15      704.09     68.61 o
  -2  10   7     1571.98     1395.53    488.14 o
   0  10   7     1688.72     1682.77     76.62 o
   2  10   7     1638.63     1442.43     54.64 o
   4  10   7     1626.03     1592.56     58.11 o
   6  10   7     1132.10      853.15     68.83 o
   8  10   7      886.51      963.67     99.86 o
  -5  11   7     1036.96      999.82    175.79 o
  -3  11   7      642.74      568.91    252.77 o
  -1  11   7       13.99      -27.58     67.14 o
   1  11   7      552.58      705.77    117.79 o
 -24   0   8      411.80      670.36    107.61 o
 -22   0   8      864.58     1110.51     67.17 o
 -20   0   8      358.42      400.50     67.52 o
 -18   0   8     1830.37     1852.58     60.55 o
 -16   0   8     6891.43     6669.00     69.30 o
 -14   0   8     4208.99     4327.32     72.44 o
 -12   0   8     5701.10     5564.91    309.75 o
 -10   0   8      274.02      499.41     75.62 o
  -8   0   8    11927.80    13032.43    546.79 o
  -6   0   8      426.62      321.43     93.85 o
  -4   0   8    23248.28    23750.71    231.22 o
  -2   0   8    14832.11    15902.44    149.30 o
   0   0   8     4303.35     3908.96    110.52 o
   4   0   8      799.07     1356.31    130.88 o
   6   0   8    13531.10    11668.71    132.82 o
   8   0   8    44485.43    42347.05    218.13 o
  10   0   8    17287.06    16958.21    159.00 o
  12   0   8     3500.35     3228.38    122.15 o
  14   0   8     3312.09     2310.50   1210.89 o
  16   0   8      229.04      206.73    170.14 o
  18   0   8     1938.92     2147.64    110.04 o
  20   0   8     3288.67     3387.87    278.24 o
  22   0   8      104.84      323.78     79.01 o
 -25   1   8     3646.55     3950.85     56.11 o
 -23   1   8     1034.59     1228.81     96.55 o
 -21   1   8      767.58      956.48     42.79 o
 -19   1   8      862.09      714.25     66.47 o
 -17   1   8      739.27      850.90     44.78 o
 -15   1   8    13282.59    13036.54    500.82 o
 -13   1   8    15499.53    15032.25    341.69 o
 -11   1   8     4075.08     3914.53    155.61 o
  -9   1   8      895.28     1007.98     46.73 o
  -7   1   8       22.11      101.16     46.95 o
  -5   1   8     3065.31     2737.76     58.49 o
  -3   1   8     9353.88     8109.78    137.55 o
  -1   1   8    14304.66    13597.30    234.29 o
   1   1   8     8072.95     8369.55    170.63 o
   3   1   8       77.69      -48.47    156.09 o
   5   1   8     5605.23     4849.92    646.65 o
   7   1   8     4813.11     4662.29    902.10 o
   9   1   8     6990.12     6999.02   1415.93 o
  11   1   8     2654.70     1825.48    664.10 o
  13   1   8      796.60      853.62     77.43 o
  15   1   8       31.12       96.96     40.54 o
  17   1   8     2023.16     2377.99    212.93 o
  19   1   8     8488.67     8870.28    270.35 o
  21   1   8     3509.35     4438.81    794.97 o
 -24   2   8        7.15       38.26     83.11 o
 -22   2   8     1774.54     1752.39    144.00 o
 -20   2   8       12.18       51.78     74.58 o
 -18   2   8      816.99     1043.64    147.07 o
 -16   2   8      536.13      561.64     41.69 o
 -14   2   8     1707.39     1872.73     82.98 o
 -12   2   8      152.07      157.88     88.40 o
 -10   2   8        8.97       85.92     50.99 o
  -8   2   8      510.26      543.63     54.18 o
  -6   2   8     3140.83     3063.40     85.73 o
  -4   2   8    24883.87    25932.30    238.01 o
  -2   2   8     3453.16     3228.90     74.98 o
   0   2   8     3887.85     4116.89    106.26 o
   2   2   8      453.33      325.75    154.15 o
   4   2   8      264.07      534.93    151.45 o
   6   2   8     7498.13     7312.53   1209.92 o
   8   2   8      212.40      222.88    128.94 o
  10   2   8        8.53       65.37     97.43 o
  12   2   8     1352.97     1322.23     84.56 o
  14   2   8     1140.90     1110.47     68.83 o
  16   2   8      200.15      203.10    124.68 o
  18   2   8      853.63      646.45    177.02 o
  20   2   8      769.58      732.54    208.92 o
  22   2   8      270.55      166.23     57.24 o
 -23   3   8       97.84      318.15    129.76 o
 -21   3   8       38.12      149.67     79.90 o
 -19   3   8      148.75      324.64     92.60 o
 -17   3   8     1353.72     1271.06    113.07 o
 -15   3   8      748.45      770.75     45.04 o
 -13   3   8      119.80      292.86     52.09 o
 -11   3   8       70.49       97.97     76.26 o
  -9   3   8      624.86      526.60     46.62 o
  -7   3   8     1903.94     2012.95     87.82 o
  -5   3   8      846.66      772.71     76.33 o
  -3   3   8      230.91      346.17     61.51 o
  -1   3   8     7576.99     7628.40    160.93 o
   1   3   8      702.97      671.99    112.91 o
   3   3   8       76.00       96.95     84.35 o
   5   3   8      525.51      639.86    115.37 o
   7   3   8     2512.43     2302.52     83.38 o
   9   3   8      233.40      140.58    114.40 o
  11   3   8     2263.59     2184.07     92.76 o
  13   3   8        0.76       67.43     60.41 o
  15   3   8      357.72      621.60    136.70 o
  17   3   8        3.16      114.54    143.48 o
  19   3   8      143.21      117.47     56.31 o
  21   3   8      162.70      225.36     61.61 o
 -24   4   8      991.25     1021.64     72.77 o
 -22   4   8      202.74      331.90     93.48 o
 -20   4   8      157.40      213.27     37.79 o
 -18   4   8     2947.29     2779.45    127.76 o
 -16   4   8      605.66      822.09     56.38 o
 -14   4   8      159.73      341.66     88.44 o
 -12   4   8      694.54      719.52     55.57 o
 -10   4   8      228.56      367.42     64.48 o
  -8   4   8        4.43        6.14     57.77 o
  -6   4   8      170.37      266.75     68.20 o
  -4   4   8     6892.30     6957.55    257.66 o
  -2   4   8    12317.40    12442.11    149.30 o
   0   4   8      363.53      299.23     96.31 o
   2   4   8       52.07      -78.53     78.53 o
   4   4   8      272.11      491.53     79.50 o
   6   4   8     1011.56      487.65    108.58 o
   8   4   8     7785.07     8611.92    125.06 o
  10   4   8      523.61      594.29    104.70 o
  12   4   8      494.15      402.34     70.77 o
  14   4   8        1.85      -69.80     69.80 o
  16   4   8      121.39      162.87     97.92 o
  18   4   8       66.74       89.35     77.99 o
  20   4   8      803.57      725.13    189.53 o
 -23   5   8      930.95     1067.98    280.75 o
 -21   5   8       15.83       58.93     97.98 o
 -19   5   8      227.28      232.88    149.72 o
 -17   5   8      503.60      467.68    108.86 o
 -15   5   8     4293.22     4269.95     65.27 o
 -13   5   8     5362.50     5514.28    150.10 o
 -11   5   8      263.67      342.94    156.24 o
  -9   5   8       39.50      111.68    170.06 o
  -7   5   8     1231.68     1241.13     58.19 o
  -5   5   8     6647.40     5898.94    816.55 o
  -3   5   8    13255.78    11433.46    594.78 o
  -1   5   8     4774.56     4285.36   2154.68 o
   1   5   8      717.60      603.99    159.96 o
   3   5   8      232.11      513.83    110.52 o
   5   5   8     1511.51     1685.93     80.47 o
   7   5   8      576.85      926.83    103.73 o
   9   5   8     7625.01     7849.91     91.13 o
  11   5   8      119.04      353.86     98.89 o
  13   5   8      687.95      758.14     70.77 o
  15   5   8      818.33      724.20    100.83 o
  17   5   8     1231.89     1080.01     97.92 o
  19   5   8     5547.10     5986.56    109.55 o
 -20   6   8       76.02      347.53    102.02 o
 -18   6   8      540.68      616.82     65.99 o
 -16   6   8     3192.90     2893.56    342.16 o
 -14   6   8     4170.13     3177.79    678.26 o
 -12   6   8     5973.91     5490.54    226.83 o
 -10   6   8     1313.44     1354.93     45.54 o
  -8   6   8      159.45      142.01     52.26 o
  -6   6   8     1398.05     1347.51    120.64 o
  -4   6   8     2286.90     2255.93     93.22 o
  -2   6   8    13171.47    13732.87    873.99 o
   0   6   8      104.31       22.24     95.98 o
   2   6   8      798.76      861.44    119.25 o
   4   6   8      156.38      217.16     70.77 o
   6   6   8     2876.11     2985.04     76.59 o
   8   6   8    15016.73    12503.43     97.92 o
  10   6   8     6455.85     6906.60    111.49 o
  12   6   8     1289.64     1471.68     96.95 o
  14   6   8      765.33      710.63     96.95 o
  16   6   8      687.53     1062.55     99.86 o
  18   6   8     1090.08     1133.33     69.80 o
 -19   7   8       38.95      -28.94     38.04 o
 -17   7   8      292.77      372.07     66.22 o
 -15   7   8     3454.51     3439.14    198.49 o
 -13   7   8     2087.15     2287.33    156.83 o
 -11   7   8      419.69      460.56     57.43 o
  -9   7   8     2374.40     2655.36    190.56 o
  -7   7   8       11.98      278.04    129.75 o
  -5   7   8     6341.24     6074.85    242.69 o
  -3   7   8     1704.11     2085.07    243.34 o
  -1   7   8     3781.97     3177.07   1107.64 o
   1   7   8     1307.54     1476.67    204.56 o
   3   7   8      102.95       47.50     89.38 o
   5   7   8     5147.40     4783.43    104.70 o
   7   7   8     4221.80     4829.97    103.73 o
   9   7   8     4484.07     4987.99    102.77 o
  11   7   8     4098.84     4136.79    100.83 o
  13   7   8      430.31      739.72     64.96 o
  15   7   8      965.97      925.86     96.95 o
  17   7   8      814.21      604.96     97.92 o
 -18   8   8      647.20      462.91     42.31 o
 -16   8   8      261.18      354.34     49.01 o
 -14   8   8      872.55      839.75    179.42 o
 -12   8   8     3497.60     3624.35    192.73 o
 -10   8   8       91.93      152.21     90.03 o
  -8   8   8        7.86       29.94     48.07 o
  -6   8   8      847.22     1129.70    144.48 o
  -4   8   8     2363.67     2541.12     60.08 o
  -2   8   8     3152.20     3941.58    847.81 o
   0   8   8      853.50      895.00     78.25 o
   2   8   8     2355.72     1829.88    778.01 o
   4   8   8      398.14      251.10     96.95 o
   6   8   8      474.50      719.36     65.92 o
   8   8   8       77.20      133.79     63.02 o
  10   8   8       73.65       81.44     65.92 o
  12   8   8      141.70      -95.98     95.98 o
  14   8   8        8.52       56.23     66.89 o
 -15   9   8      737.45      565.11     70.13 o
 -13   9   8       11.80        6.39     82.13 o
 -11   9   8      170.53      318.34     54.44 o
  -9   9   8     2006.64     2179.24    301.59 o
  -7   9   8     1270.94     1358.02     68.96 o
  -5   9   8        1.99      -55.99     97.97 o
  -3   9   8      185.41      130.23     42.18 o
  -1   9   8      498.51      587.42     61.08 o
   1   9   8       99.99      100.95    152.69 o
   3   9   8       22.79      147.36     92.77 o
   5   9   8     1688.91     1680.12     97.92 o
   7   9   8        3.56      181.29     93.07 o
   9   9   8      313.58      256.91     95.01 o
  11   9   8        8.09      248.19     93.07 o
 -10  10   8       85.02      -31.02     54.88 o
  -8  10   8      116.45      126.84     89.39 o
  -6  10   8      162.88      198.53     93.41 o
  -4  10   8       81.34      265.22    141.81 o
  -2  10   8     1952.00     2245.87    413.97 o
   0  10   8      268.30      153.84    156.57 o
   2  10   8     1362.64     1585.56    100.66 o
   4  10   8       23.52      213.29     63.99 o
   6  10   8       32.99      157.06     65.92 o
   8  10   8      893.08      353.86    100.83 o
 -25   1   9      153.03      312.48     63.62 o
 -23   1   9       28.14      157.29     69.13 o
 -21   1   9      554.17      656.76     85.10 o
 -19   1   9     2758.35     2722.95     88.30 o
 -17   1   9     6186.37     5983.12    126.92 o
 -15   1   9     1654.33     1612.32     54.73 o
 -13   1   9        2.53       81.67    120.06 o
 -11   1   9      633.43      598.72     44.29 o
  -9   1   9     5240.99     5077.13     72.07 o
  -7   1   9     4543.59     4202.78    109.59 o
  -5   1   9     1073.68     1120.14     66.02 o
  -3   1   9       17.76      -30.10     99.39 o
  -1   1   9    11656.57    11924.68    254.00 o
   1   1   9     5875.18     5642.40    148.33 o
   3   1   9     3884.91     4029.17    143.48 o
   5   1   9      105.13      130.97    121.19 o
   7   1   9     1724.50     1644.90     72.84 o
   9   1   9      939.32     1020.76    150.27 o
  11   1   9     6336.11     6393.96     90.98 o
  13   1   9     2108.13     2152.41     90.16 o
  15   1   9      826.12     1016.37     73.01 o
  17   1   9      273.14      388.73     69.23 o
  19   1   9      102.00      138.64     97.92 o
  21   1   9        5.39       73.87    133.30 o
 -24   2   9      115.03      163.47     58.21 o
 -22   2   9     1193.13     1077.62     61.43 o
 -20   2   9     1187.53     1364.40     60.22 o
 -18   2   9      834.46      991.39    124.54 o
 -16   2   9     1146.37     1301.97     41.08 o
 -14   2   9     1265.21     1174.40     82.98 o
 -12   2   9     1638.35     1474.33     42.92 o
 -10   2   9    14913.67    14758.97    170.02 o
  -8   2   9     3166.05     2933.49     48.75 o
  -6   2   9     4070.52     3765.53    131.63 o
  -4   2   9     1671.11     1669.86     74.82 o
  -2   2   9    11696.60    13634.90    533.32 o
   0   2   9     7436.62     7601.72    181.29 o
   2   2   9    14335.98    11561.09    180.32 o
   4   2   9    13807.45    18543.74   1337.59 o
   6   2   9      725.28      678.01     77.04 o
   8   2   9      272.72      230.74    110.52 o
  10   2   9       34.45       76.25     86.65 o
  12   2   9     1935.73     1963.83    124.58 o
  14   2   9     2454.60     2806.36     84.08 o
  16   2   9      711.93      699.48     58.78 o
  18   2   9      272.29      382.40     74.73 o
  20   2   9       28.27      150.76     74.04 o
 -23   3   9     1104.09     1035.95     74.46 o
 -21   3   9     5875.65     5658.57    122.95 o
 -19   3   9     2193.32     2221.53     86.34 o
 -17   3   9     2382.66     2277.87     93.17 o
 -15   3   9     1081.19      973.09     50.04 o
 -13   3   9      245.56      343.34     92.12 o
 -11   3   9     1304.36     1269.22     65.35 o
  -9   3   9     7297.68     6726.23    160.65 o
  -7   3   9    17691.12    16801.02    481.73 o
  -5   3   9     6306.80     6248.50    327.72 o
  -3   3   9    20095.83    20932.48    254.41 o
  -1   3   9     2068.20     2055.36    100.29 o
   1   3   9     8688.78     8271.64    192.93 o
   3   3   9    10504.50    16649.92    145.42 o
   5   3   9     2076.64     4009.78    117.31 o
   7   3   9     1094.91      209.41    109.55 o
   9   3   9     4170.27     1454.23    110.52 o
  11   3   9    12179.95    12147.31    991.30 o
  13   3   9    17985.51    15449.32   3784.86 o
  15   3   9     3925.66     4372.26    276.79 o
  17   3   9     1175.93     1175.28     77.10 o
  19   3   9      653.83      817.28     58.45 o
  21   3   9     1230.44     1130.00     72.20 o
 -22   4   9      246.96      457.52     48.98 o
 -20   4   9     1145.23     1117.64     67.45 o
 -18   4   9     1269.26     1438.60    133.36 o
 -16   4   9     1468.36     1486.36     81.06 o
 -14   4   9       79.88      -21.19     45.02 o
 -12   4   9     1719.74     1646.83    109.38 o
 -10   4   9     9646.89     9565.27    155.47 o
  -8   4   9     6559.02     6362.94     97.62 o
  -6   4   9     3784.76     3922.18    171.76 o
  -4   4   9      186.82      202.16     55.62 o
  -2   4   9      798.27      664.07     89.21 o
   0   4   9     5246.52     6235.46    782.37 o
   4   4   9    15536.78    20129.39    124.09 o
   6   4   9     1001.78     1131.39     77.56 o
   8   4   9      129.24     -102.77    102.77 o
  10   4   9      945.94     1150.78    102.77 o
  12   4   9      962.39     1098.43     73.68 o
  14   4   9     7064.95     5695.72     84.35 o
  16   4   9     1891.33     1388.30    100.83 o
  18   4   9     1034.81     1165.32     70.77 o
  20   4   9      239.55      157.06     67.86 o
 -21   5   9     1275.32     1504.76    109.71 o
 -19   5   9     2031.74     1735.21     55.53 o
 -17   5   9     1599.29     1499.01    133.49 o
 -15   5   9      284.07      349.58     49.11 o
 -13   5   9      684.19      681.65     66.98 o
 -11   5   9      630.53      655.87     75.76 o
  -9   5   9     1999.84     2004.94     53.46 o
  -7   5   9     7299.42     7185.46    123.77 o
  -5   5   9     4637.47     4707.80    100.77 o
  -3   5   9      918.85      852.10    163.60 o
  -1   5   9      100.78      243.76     86.64 o
   1   5   9     2620.84     2895.53    108.31 o
   3   5   9      945.02      925.86    106.64 o
   5   5   9      280.89      125.06     75.62 o
   7   5   9      689.08      641.80     98.89 o
   9   5   9     2930.39     2349.06     73.68 o
  11   5   9     5141.92     5399.06    111.49 o
  13   5   9       50.87       64.96     65.92 o
  15   5   9       36.06      -94.04     94.04 o
  17   5   9      884.50      851.21     98.89 o
  19   5   9      125.82      254.97     66.89 o
 -20   6   9        2.89      220.43    109.14 o
 -18   6   9       71.40      184.79    130.62 o
 -16   6   9     1922.91     1976.51    229.71 o
 -14   6   9      307.97      305.83     38.79 o
 -12   6   9      463.12      547.58     81.76 o
 -10   6   9       58.09      194.78     89.82 o
  -8   6   9       53.09      271.73     88.27 o
  -6   6   9        1.32      -15.62     72.69 o
  -4   6   9     3410.65     3387.87    174.69 o
  -2   6   9     2337.04     2207.87     99.37 o
   0   6   9      183.24      254.97    127.00 o
   2   6   9     1013.59     1590.92    100.83 o
   4   6   9      842.75     1169.20     71.74 o
   6   6   9      750.30      748.44     67.86 o
   8   6   9      423.04      541.94     71.74 o
  10   6   9        4.91       57.20     97.92 o
  12   6   9      827.02      813.40     95.01 o
  14   6   9      547.01      728.08     95.01 o
  16   6   9      197.13      -94.04     94.04 o
  18   6   9      318.33      230.74     96.95 o
 -19   7   9     1791.56     1686.50    109.59 o
 -17   7   9     1204.75     1339.89    142.38 o
 -15   7   9      181.27      419.12    136.12 o
 -13   7   9     1530.42     1613.07     49.85 o
 -11   7   9      526.19      655.03     47.99 o
  -9   7   9     1148.47     1323.17     57.65 o
  -7   7   9      156.34      216.14    111.73 o
  -5   7   9        0.43       -4.30     62.97 o
  -3   7   9      653.10      772.64     81.92 o
  -1   7   9       21.62      132.12     63.99 o
   1   7   9     3498.19     3934.21    355.80 o
   3   7   9      714.52     1265.18     97.92 o
   5   7   9        9.39      -94.04     94.04 o
   7   7   9        0.14      184.20     94.04 o
   9   7   9       77.76      235.58     64.96 o
  11   7   9        2.28      250.13     95.98 o
  13   7   9     2385.21     2291.86     72.71 o
  15   7   9      779.73      725.17     69.80 o
 -16   8   9       72.19      299.65     41.58 o
 -14   8   9       40.56       47.28     49.76 o
 -12   8   9      268.53      443.43     47.67 o
 -10   8   9     2999.02     3260.30     81.82 o
  -8   8   9     1579.65     1629.48     82.67 o
  -6   8   9     1029.01     1190.61    119.76 o
  -4   8   9      172.35      159.79     55.77 o
  -2   8   9      694.89     1107.55    163.84 o
   0   8   9     2657.50     2938.55    340.29 o
   2   8   9     4168.44     5651.47    599.92 o
   4   8   9     3058.86     2774.66     96.95 o
   6   8   9      638.23      412.03     68.83 o
   8   8   9       85.62       74.65     63.99 o
  10   8   9     1719.64     1680.12     73.68 o
  12   8   9     1052.28      831.82     98.89 o
  14   8   9     3080.87     2571.07     75.62 o
 -13   9   9      381.22      247.06     83.37 o
 -11   9   9      832.27      874.09    103.65 o
  -9   9   9     1332.52     1423.98    243.09 o
  -7   9   9     3517.14     3575.07    276.18 o
  -5   9   9      690.29      498.23    212.76 o
  -3   9   9       71.89       -2.50     62.02 o
  -1   9   9      100.97      237.53     75.13 o
   1   9   9     1944.76     1562.15    448.87 o
   3   9   9     4599.17     4208.53     77.56 o
   5   9   9      881.26      339.32     94.04 o
   7   9   9        8.71      112.46     94.04 o
   9   9   9      263.97      463.41     95.01 o
  11   9   9       18.52      212.32     65.92 o
 -10  10   9     1780.98     1682.36    399.05 o
  -8  10   9     1935.45     1690.73    654.46 o
  -6  10   9     1607.04     1790.85    180.11 o
  -4  10   9     1041.01     1327.21    128.42 o
  -2  10   9     2452.55     2295.26    512.66 o
   0  10   9     3449.93     3241.59    528.85 o
   2  10   9      665.32      868.91     58.60 o
   4  10   9     1213.18     1227.37     68.83 o
   6  10   9       66.95      286.97     66.89 o
 -24   0  10      808.28      847.23     59.14 o
 -22   0  10       18.14      157.13     64.76 o
 -20   0  10      493.94      668.50     98.40 o
 -18   0  10     8127.90     8063.27     78.53 o
 -16   0  10    12181.80    11965.48    305.39 o
 -14   0  10     2019.76     1807.64    173.54 o
 -12   0  10     3138.43     3208.59    177.42 o
 -10   0  10     1604.26     1643.39     68.48 o
  -8   0  10       43.04      124.49    192.44 o
  -6   0  10     8979.75     8664.07    109.07 o
  -4   0  10     9571.44     9561.43    100.08 o
  -2   0  10    35043.32    36804.52    202.62 o
   0   0  10      367.16      462.44    121.19 o
   2   0  10     5280.76     5693.78    135.73 o
   4   0  10     3919.13     4847.42    125.06 o
   6   0  10    18018.46     9021.05    140.58 o
   8   0  10    20683.28    18602.46    163.84 o
  10   0  10     9914.23     5664.69     99.86 o
  12   0  10      107.49      310.23    105.67 o
  14   0  10     1235.37     1441.62    104.70 o
  16   0  10     4116.43     3894.42    110.52 o
  18   0  10     3292.00     3900.23    108.58 o
  20   0  10     2738.09     2771.75    106.64 o
 -25   1  10     2844.60     2687.67    117.26 o
 -23   1  10     1338.25     1294.13     62.51 o
 -21   1  10        9.45      125.25     41.98 o
 -19   1  10       39.41      131.19     35.46 o
 -17   1  10      140.08      112.57     52.19 o
 -15   1  10     5252.44     5119.97    106.77 o
 -13   1  10     5768.36     5347.57    114.21 o
 -11   1  10     2264.90     2292.42     84.24 o
  -9   1  10       65.46      123.69     50.62 o
  -7   1  10      880.43      893.78     48.08 o
  -5   1  10     3981.59     3693.54     67.70 o
  -3   1  10     3525.86     2947.53     65.91 o
  -1   1  10    13559.59    14160.77     98.97 o
   1   1  10       43.68      102.90     90.65 o
   3   1  10      198.15       61.08    115.37 o
   5   1  10     3691.47     4602.27   2442.13 o
   7   1  10     1658.60     1383.71    207.47 o
   9   1  10    14788.75    13935.21    780.43 o
  11   1  10      253.35      268.69     81.30 o
  13   1  10       89.63      103.58     71.64 o
  15   1  10      742.02      795.13    123.12 o
  17   1  10     3023.47     3596.30     75.69 o
  19   1  10     3071.84     3375.55    310.72 o
  21   1  10      101.90        3.33    110.52 o
 -24   2  10     1069.40     1151.94    104.95 o
 -22   2  10      517.16      559.93     38.54 o
 -20   2  10        3.29      192.89     51.50 o
 -18   2  10      663.65      727.02     59.47 o
 -16   2  10     2380.50     2063.18    114.29 o
 -14   2  10     1472.09     1349.77     52.69 o
 -12   2  10      776.47      623.03     48.61 o
 -10   2  10      262.15      196.64    123.98 o
  -8   2  10       37.48       94.76     53.24 o
  -6   2  10     8294.68     8609.41     94.28 o
  -4   2  10    23239.84    24310.37    100.12 o
  -2   2  10     3515.62     3393.83     66.25 o
   0   2  10     8302.24     9270.21    155.12 o
   2   2  10      966.05      796.92    151.24 o
   4   2  10      838.37     1428.42    346.51 o
   6   2  10     1627.89     1652.13    379.52 o
   8   2  10     4775.09     3455.65   1854.62 o
  10   2  10      266.30      402.31     82.68 o
  12   2  10      750.98      704.20     79.90 o
  14   2  10      530.29      495.17     77.56 o
  16   2  10     1807.41     2129.38    151.72 o
  18   2  10      387.83      479.59     93.07 o
  20   2  10     1069.36     1253.23    172.57 o
 -23   3  10       25.55       29.51     77.94 o
 -21   3  10       60.39       58.68     53.17 o
 -19   3  10        0.43      151.34     55.58 o
 -17   3  10     1209.45     1137.07     92.74 o
 -15   3  10      398.46      527.28     54.29 o
 -13   3  10      705.64      719.19     51.03 o
 -11   3  10     1195.31     1280.67     45.06 o
  -9   3  10      551.31      513.62     57.39 o
  -7   3  10      886.21      870.04     52.34 o
  -5   3  10      502.64      432.13     80.60 o
  -3   3  10      202.93      248.08     66.41 o
  -1   3  10     3093.69     3131.06    215.71 o
   1   3  10     1627.01     1853.65    156.09 o
   3   3  10     1150.29     1252.93    702.52 o
   5   3  10      163.40      294.72    108.58 o
   7   3  10     1987.46     2981.16    117.31 o
   9   3  10      600.32      576.84    104.70 o
  11   3  10       74.82       79.50     68.83 o
  13   3  10      640.40      582.26    198.26 o
  15   3  10       76.33      146.12     79.45 o
  17   3  10       50.62      108.94     79.08 o
  19   3  10        0.31     -110.04    110.04 o
 -22   4  10       32.72       89.84     32.69 o
 -20   4  10        0.91      -40.63     41.74 o
 -18   4  10      156.45      290.10     69.97 o
 -16   4  10       11.77      -32.24     69.48 o
 -14   4  10     7622.03     6921.44     65.47 o
 -12   4  10     1679.42     1850.76    105.12 o
 -10   4  10      966.09      770.37     73.95 o
  -8   4  10       40.73      326.82     76.35 o
  -6   4  10      806.63      854.45     64.70 o
  -4   4  10    10527.78    11121.36    400.94 o
  -2   4  10     6544.37     6352.07    300.03 o
   0   4  10      294.12      303.35     88.51 o
   4   4  10      422.82      361.62    106.64 o
   6   4  10     3608.14     4179.44     83.38 o
   8   4  10     1259.41     2214.30    105.67 o
  10   4  10      469.40      349.01     97.92 o
  12   4  10      734.19      790.13     69.80 o
  14   4  10      287.17      239.46     67.86 o
  16   4  10       30.74      227.83     97.92 o
  18   4  10     1045.49      922.95     72.71 o
 -21   5  10       21.60       57.04     61.89 o
 -19   5  10      127.74      376.69     52.93 o
 -17   5  10       96.46      204.26     94.67 o
 -15   5  10     2687.64     2388.69    191.24 o
 -13   5  10     1408.31     1618.18     50.57 o
 -11   5  10      360.73      324.15     91.94 o
  -9   5  10       22.66        0.12     78.12 o
  -7   5  10     5905.28     5541.29    270.26 o
  -5   5  10     4646.27     4324.60     82.89 o
  -3   5  10     1581.08     1535.12     68.08 o
  -1   5  10     4254.64     3868.45    480.86 o
   1   5  10     1664.80     1460.04    182.26 o
   3   5  10      319.80      572.00     72.71 o
   5   5  10     1842.05     1563.78     75.62 o
   7   5  10     6512.12     6332.67     88.22 o
   9   5  10     5419.87     4366.56     82.41 o
  11   5  10      197.51       56.23     97.92 o
  13   5  10      325.17      537.09     95.98 o
  15   5  10      196.98      324.78     95.01 o
  17   5  10     2484.28     2502.24     77.56 o
 -20   6  10      133.57      218.46     71.22 o
 -18   6  10     2830.53     2091.37    112.84 o
 -16   6  10     2448.75     2352.38    106.84 o
 -14   6  10     2876.10     2899.27    198.68 o
 -12   6  10     1856.66     1859.17     57.51 o
 -10   6  10       20.79      -57.84     57.84 o
  -8   6  10      605.12      646.50     45.80 o
  -6   6  10       29.64      -35.72     49.86 o
  -4   6  10     4688.32     4127.36    611.10 o
  -2   6  10     4268.97     6235.20   1844.93 o
   0   6  10     6014.99     5897.37    156.09 o
   2   6  10       74.07       40.72     67.86 o
   4   6  10      101.67      -36.84     66.89 o
   6   6  10     4521.82     4638.98    104.70 o
   8   6  10     8047.08     7709.33     87.25 o
  10   6  10     2732.57     2649.60     99.86 o
  12   6  10      139.61      -35.87     95.98 o
  14   6  10      456.92      587.51     94.04 o
  16   6  10     1273.63     1725.68     96.95 o
 -19   7  10      271.46      273.82     46.65 o
 -17   7  10      766.52      617.25     48.52 o
 -15   7  10     5053.66     4490.34    233.61 o
 -13   7  10     2788.41     2571.17    278.07 o
 -11   7  10     1352.72     1614.06     66.92 o
  -9   7  10       88.48      253.18     47.15 o
  -7   7  10      189.17      297.11     56.16 o
  -5   7  10     5680.03     5365.08    240.17 o
  -3   7  10     4990.46     5482.45    110.60 o
  -1   7  10     4342.98     3508.81   2124.62 o
   1   7  10      338.43      400.35     80.51 o
   3   7  10     2323.79     2065.97     72.71 o
   5   7  10     3210.28     1599.65     96.95 o
   7   7  10     6166.30     5878.95     81.44 o
   9   7  10     2537.34     2708.74     73.68 o
  11   7  10      237.30      549.70     95.01 o
  13   7  10     1349.33     1411.57     96.95 o
  15   7  10       13.98      -65.92     65.92 o
 -16   8  10       95.45       87.55     54.00 o
 -14   8  10      409.01      453.82    101.48 o
 -12   8  10      979.58      846.89    108.44 o
 -10   8  10      410.00      546.23    164.40 o
  -8   8  10      739.67      744.35     48.33 o
  -6   8  10     1981.11     2142.11     85.80 o
  -4   8  10     2156.33     2195.12    133.73 o
  -2   8  10       73.03       88.60     65.92 o
   0   8  10       42.97      104.32     71.19 o
   2   8  10      157.78      282.12     93.07 o
   4   8  10      118.56      334.47     91.13 o
   6   8  10      706.22     1065.46     96.95 o
   8   8  10     1408.44     1331.10     68.83 o
  10   8  10       88.12      331.56     95.01 o
  12   8  10      313.33      433.36     67.86 o
 -13   9  10       16.42      206.68     52.57 o
 -11   9  10     1121.65     1231.35    131.65 o
  -9   9  10        4.40      -53.89     54.09 o
  -7   9  10      246.15      450.98     54.25 o
  -5   9  10        1.93       48.06     46.58 o
  -3   9  10       64.37      -16.97     47.68 o
  -1   9  10     1880.98     1477.50     76.16 o
   1   9  10      711.87      894.04     60.24 o
   3   9  10      610.55      640.83     94.04 o
   5   9  10       14.30      348.04     93.07 o
   7   9  10      256.17      277.27     66.89 o
   9   9  10      183.17      157.06     95.01 o
  -8  10  10      529.71      320.63    175.79 o
  -6  10  10        4.08      171.30    115.47 o
  -4  10  10     1310.45     1481.45    109.93 o
  -2  10  10      373.93      197.66    132.79 o
   0  10  10       11.49       82.02     74.79 o
   2  10  10      830.07      818.24     94.04 o
   4  10  10        0.91       49.44     94.04 o
 -23   1  11       13.63      203.83     53.17 o
 -21   1  11     1672.26     1618.99     51.93 o
 -19   1  11     2470.50     2326.15     88.33 o
 -17   1  11     1284.93     1351.14    109.90 o
 -15   1  11        3.81      101.23     86.22 o
 -13   1  11       51.04      157.47     64.49 o
 -11   1  11     2953.31     3127.45    102.04 o
  -9   1  11     3442.90     3462.54     58.91 o
  -7   1  11      594.90      681.88     57.05 o
  -5   1  11       81.38       91.91     60.37 o
  -3   1  11      151.09      206.88     57.50 o
  -1   1  11     4322.07     4129.03     89.44 o
   1   1  11    10811.13    11364.31    265.15 o
   3   1  11     2894.70     2678.68    122.15 o
   5   1  11     1544.19     1759.60    349.16 o
   7   1  11      223.48      125.74    131.37 o
   9   1  11     1881.59     1853.09    102.28 o
  11   1  11     1142.98     1127.92     81.41 o
  13   1  11      251.89      321.68     61.24 o
  15   1  11       26.81        3.55     68.87 o
  17   1  11        3.49       68.55     73.61 o
  19   1  11      115.02      146.39     69.24 o
 -24   2  11      366.51      441.73     87.64 o
 -22   2  11     1450.99     1333.96     96.83 o
 -20   2  11     2501.52     2456.66     44.91 o
 -18   2  11      306.19      583.04     38.79 o
 -16   2  11      385.44      507.50     44.50 o
 -14   2  11       61.46      252.35     59.83 o
 -12   2  11       40.25      103.10     46.76 o
 -10   2  11     3860.57     3506.46     46.97 o
  -8   2  11     8296.92     7924.12     86.71 o
  -6   2  11      242.39      547.65     85.44 o
  -4   2  11      805.51      712.51     66.59 o
  -2   2  11       83.23       44.74     64.72 o
   0   2  11     6899.49     6109.27     79.61 o
   2   2  11     9245.91     9305.11    155.12 o
   4   2  11     3105.44     3834.74    411.19 o
   6   2  11       89.03       61.56     61.72 o
   8   2  11     1650.14     2589.31    440.98 o
  10   2  11      363.72      439.45     64.73 o
  12   2  11     2424.08     2784.42    244.31 o
  14   2  11     8701.84    10325.89   1519.67 o
  16   2  11      464.09      602.59     56.31 o
  18   2  11       13.33        0.22     73.11 o
  20   2  11      470.33      332.77    124.09 o
 -23   3  11      237.73      342.83     85.39 o
 -21   3  11     3159.91     2971.33     42.63 o
 -19   3  11     2465.94     2599.63    179.53 o
 -17   3  11      444.15      519.64     72.77 o
 -15   3  11      651.66      611.37     43.90 o
 -13   3  11     4609.07     4148.50    171.28 o
 -11   3  11     7889.46     7121.84    102.15 o
  -9   3  11    11993.78    11848.04    212.75 o
  -7   3  11     6225.84     6339.41    149.46 o
  -5   3  11     3492.09     3858.44    161.81 o
  -3   3  11      616.21      739.26     58.09 o
  -1   3  11      681.75      709.25     58.17 o
   1   3  11     8648.48     7499.93    179.35 o
   3   3  11    11944.26     6855.92   3265.57 o
   5   3  11     2194.81     2488.67     86.28 o
   7   3  11      506.49      399.43    103.73 o
   9   3  11      491.26      226.86    100.83 o
  11   3  11     5040.16     5252.66     86.28 o
  13   3  11    10876.33    10991.04    124.09 o
  15   3  11     2759.63     3145.83     93.74 o
  17   3  11       35.63       35.44     85.31 o
  19   3  11      122.60       79.06     76.22 o
 -22   4  11     1070.09     1191.83    107.19 o
 -20   4  11      858.62     1059.05     42.54 o
 -18   4  11     2916.46     2917.97     54.10 o
 -16   4  11      886.81      766.98     63.50 o
 -14   4  11      317.41      472.24     40.39 o
 -12   4  11      792.48      781.32     66.71 o
 -10   4  11     6473.93     6394.53    269.46 o
  -8   4  11     3186.48     3036.37    168.63 o
  -6   4  11     4604.14     4062.58    232.04 o
  -4   4  11     1590.42     1383.83     99.72 o
  -2   4  11      926.21     1044.51     69.48 o
   0   4  11     7246.37     7361.21    126.71 o
   2   4  11     6785.92     2319.97    222.98 o
   4   4  11     1794.16     2769.82    108.58 o
   6   4  11      261.66     -101.80    101.80 o
   8   4  11      163.00      246.25     98.89 o
  10   4  11     3273.95     5979.78    109.55 o
  12   4  11     2751.13     2764.97    101.80 o
  14   4  11     5933.33     5784.91    108.58 o
  16   4  11      707.07      795.95     97.92 o
  18   4  11        8.48      268.55     95.01 o
 -21   5  11      171.37      161.99     45.63 o
 -19   5  11     2960.31     2625.92     76.23 o
 -17   5  11      151.77      149.49     42.42 o
 -15   5  11      243.18      243.21     69.67 o
 -13   5  11       14.73        5.33     55.41 o
 -11   5  11     1248.91     1080.66     51.03 o
  -9   5  11     2181.19     2454.09    369.35 o
  -7   5  11      949.83      932.66     46.71 o
  -5   5  11       65.67        5.84     60.03 o
  -3   5  11     2432.26     2408.52     57.13 o
  -1   5  11     6024.06     5494.25    508.01 o
   1   5  11     4113.81     2709.71    175.48 o
   3   5  11      932.52     1065.46    100.83 o
   5   5  11     2244.90     3491.11    105.67 o
   7   5  11     1849.46     1740.22     73.68 o
   9   5  11      495.85      286.00     97.92 o
  11   5  11     1414.15     1459.07     99.86 o
  13   5  11       71.51      -95.98     95.98 o
  15   5  11      358.42      550.67     65.92 o
  17   5  11       93.49      214.26     94.04 o
 -20   6  11      258.44      302.29     69.28 o
 -18   6  11      896.07      891.01     65.34 o
 -16   6  11      457.58      522.82     99.01 o
 -14   6  11     2241.20     1965.88    105.75 o
 -12   6  11       91.91      234.26    105.03 o
 -10   6  11       14.88      -18.57    143.54 o
  -8   6  11      793.41      762.07    127.98 o
  -6   6  11      735.57      791.17     50.22 o
  -4   6  11     4788.26     4750.83    274.75 o
  -2   6  11      260.77      225.89     69.92 o
   0   6  11      154.77      120.22    138.64 o
   2   6  11      168.54      286.00     95.98 o
   4   6  11       31.60      -63.99     95.01 o
   6   6  11      581.86      730.02     93.07 o
   8   6  11      210.93      180.32     95.98 o
  10   6  11      168.15      229.77     69.80 o
  12   6  11       94.00       13.57     65.92 o
  14   6  11      387.04      307.33     68.83 o
  16   6  11       11.99      234.62     64.96 o
 -17   7  11      467.53      672.60     66.78 o
 -15   7  11       77.08       51.47     95.72 o
 -13   7  11      147.86      204.77     54.29 o
 -11   7  11      260.54      392.68     54.28 o
  -9   7  11      809.34      821.81     65.43 o
  -7   7  11      243.22      266.77     48.69 o
  -5   7  11      528.63      435.74     73.93 o
  -3   7  11      403.57      266.18     47.00 o
  -1   7  11      135.30       37.22    111.01 o
   1   7  11     1675.52     2128.02     70.77 o
   3   7  11     1918.15      759.11     95.01 o
   5   7  11      329.00      176.45     66.89 o
   7   7  11      162.12      287.94     95.01 o
   9   7  11        9.91      -17.45     91.13 o
  11   7  11      701.69      690.27     67.86 o
  13   7  11      150.90       -4.85     64.96 o
 -16   8  11      593.00      751.19    146.28 o
 -14   8  11        6.26      393.67    163.83 o
 -12   8  11      539.78      511.99     99.43 o
 -10   8  11     3645.58     3592.84     54.20 o
  -8   8  11     2703.07     2956.96    346.43 o
  -6   8  11       30.66      122.91    112.94 o
  -4   8  11      755.83      924.48     94.93 o
  -2   8  11     1123.47     1014.84     72.44 o
   0   8  11      716.68     1169.07    248.19 o
   2   8  11     5276.51     5250.72     78.53 o
   4   8  11     1822.51      -73.68     73.68 o
   6   8  11       28.95       82.41     63.02 o
   8   8  11       14.71      231.71     91.13 o
  10   8  11       42.22      508.98     93.07 o
  12   8  11     2133.33     2370.39     98.89 o
 -13   9  11       33.19      166.35     97.48 o
 -11   9  11      538.43      536.10    107.62 o
  -9   9  11     1067.78     1066.92    100.66 o
  -7   9  11     1280.02     1315.63     56.49 o
  -5   9  11      328.31      303.93     66.61 o
  -3   9  11      127.43       48.62     44.75 o
  -1   9  11      458.72      382.71     58.85 o
   1   9  11     1288.81     1728.59     97.92 o
   3   9  11     1778.41     1538.57     98.89 o
   5   9  11      692.34      558.42     69.80 o
   7   9  11       11.59      -94.04     94.04 o
   9   9  11       23.65      171.60     66.89 o
  -6  10  11     1671.84     2037.46    175.82 o
  -4  10  11       77.08        7.38    120.06 o
  -2  10  11      195.30      263.92     48.47 o
   0  10  11     1722.23     2190.78    117.85 o
   2  10  11     1540.78      996.63     70.77 o
 -24   0  12      152.65      322.34    181.78 o
 -22   0  12     2471.58     2076.33     57.36 o
 -20   0  12        7.43       17.86     47.99 o
 -18   0  12     1855.49     1682.13     65.92 o
 -16   0  12     9835.96     9758.76    106.64 o
 -14   0  12     6851.83     6643.03     79.52 o
 -12   0  12     1764.79     1802.24    145.91 o
 -10   0  12       74.68        9.56    170.63 o
  -8   0  12       99.43       83.85     78.44 o
  -6   0  12    10812.94    10343.17     85.65 o
  -4   0  12    16004.32    16266.97    155.12 o
  -2   0  12     5464.42     5096.58    128.94 o
   0   0  12     8737.78     9451.50    141.54 o
   2   0  12      894.84      923.92    111.49 o
   4   0  12     3331.26     2476.33   1242.39 o
   6   0  12    11822.95    17578.68    159.96 o
   8   0  12     4198.71      755.23    106.64 o
  10   0  12       41.97      -13.57    101.80 o
  12   0  12      383.95      411.06    100.83 o
  14   0  12       19.75       77.56     95.01 o
  16   0  12     3331.77     3209.96    106.64 o
  18   0  12     7084.40     6825.17    121.19 o
  20   0  12     1553.09     1478.46    104.70 o
 -23   1  12      651.33      810.18     35.72 o
 -21   1  12       60.67      216.92     82.07 o
 -19   1  12     1711.95     1584.37     48.49 o
 -17   1  12     1379.21     1244.53     36.94 o
 -15   1  12      804.06     1001.83     47.26 o
 -13   1  12     2791.99     2735.26     94.73 o
 -11   1  12      108.36       78.04     44.64 o
  -9   1  12     1148.17     1268.88     96.83 o
  -7   1  12     3610.20     3560.66    131.40 o
  -5   1  12     4448.59     4574.42    224.26 o
  -3   1  12     6104.19     5733.68    185.66 o
  -1   1  12     3323.40     2964.16     86.72 o
   1   1  12      282.16      289.39     67.38 o
   3   1  12       40.40      157.06    110.52 o
   5   1  12     6408.47     8225.09    883.19 o
   7   1  12    18678.21    21807.54  11452.51 o
   9   1  12      301.43      754.28    386.82 o
  11   1  12     4875.85     4919.77   1110.06 o
  13   1  12      291.36      334.06     56.84 o
  15   1  12      332.50      441.75     69.23 o
  17   1  12     1311.69     1218.33    217.65 o
  19   1  12     1851.53     1741.87    198.74 o
 -24   2  12      103.19      -45.57     66.89 o
 -22   2  12       18.66       24.55     89.84 o
 -20   2  12      176.12      231.08     44.36 o
 -18   2  12       81.57      119.28    102.56 o
 -16   2  12     1170.28     1226.75     81.06 o
 -14   2  12     5000.02     4742.17    114.75 o
 -12   2  12     1588.32     1496.60     61.71 o
 -10   2  12        4.84      -37.00     40.39 o
  -8   2  12     2477.28     2564.25     98.71 o
  -6   2  12      843.14      680.43     56.93 o
  -4   2  12     4766.40     4704.73    216.90 o
  -2   2  12      731.32      768.29     65.18 o
   0   2  12      170.94       74.65     80.21 o
   2   2  12       44.07       78.53    109.55 o
   4   2  12      813.18     1029.69    239.04 o
   6   2  12     2888.29     3435.55    250.29 o
   8   2  12     2395.15     2439.11     72.74 o
  10   2  12      478.76      432.13     69.38 o
  12   2  12        4.05      174.16     59.32 o
  14   2  12     1334.23     1441.90    160.93 o
  16   2  12      629.23      732.59    118.28 o
  18   2  12     3188.33     3075.06     97.43 o
 -23   3  12       10.18      224.09     49.86 o
 -21   3  12      516.09      614.03     60.87 o
 -19   3  12     1105.24      946.66     55.15 o
 -17   3  12       95.70      181.13    111.95 o
 -15   3  12      336.52      380.42     68.29 o
 -13   3  12      127.27      252.44     92.95 o
 -11   3  12      257.14      396.57     58.14 o
  -9   3  12        6.05      -47.13     47.13 o
  -7   3  12     2674.76     2887.36    103.00 o
  -5   3  12       16.71       -4.07     57.54 o
  -3   3  12        2.18       35.29     65.95 o
  -1   3  12      540.40      567.47     65.09 o
   1   3  12     1660.06     1912.79    155.12 o
   3   3  12      125.47       58.43     96.46 o
   5   3  12       91.35      305.39    104.70 o
   7   3  12     1224.72      573.93     96.95 o
   9   3  12      166.79      345.14     96.95 o
  11   3  12     1929.41     1784.82    102.77 o
  13   3  12      140.57      200.68     67.86 o
  15   3  12       33.35      214.26     96.95 o
  17   3  12       34.01      -41.69     96.95 o
  19   3  12      334.34      304.42     96.95 o
 -22   4  12       18.46       75.87     85.78 o
 -20   4  12      101.06       91.36     69.69 o
 -18   4  12      171.01      220.81     63.32 o
 -16   4  12     1766.57     1591.76    127.48 o
 -14   4  12     1410.74     1220.78    110.55 o
 -12   4  12      482.60      435.24     53.23 o
 -10   4  12      119.54      208.11     50.15 o
  -8   4  12      328.34      277.24     52.10 o
  -6   4  12     7897.41     8195.25    504.37 o
  -4   4  12     2123.85     2129.96     88.89 o
  -2   4  12      752.87      874.59    192.20 o
   0   4  12       75.58       24.24    139.61 o
   2   4  12        6.47       57.20    225.89 o
   4   4  12        6.41     -101.80    101.80 o
   6   4  12      508.62      117.31     74.65 o
   8   4  12     1155.42      940.40     73.68 o
  10   4  12       43.34       55.26     65.92 o
  12   4  12      143.59      545.82     95.01 o
  14   4  12       21.50       44.60     93.07 o
  16   4  12      810.58      899.68     96.95 o
  18   4  12      796.91      815.34     73.68 o
 -21   5  12      752.68      715.09     62.75 o
 -19   5  12      272.96      287.30     57.50 o
 -17   5  12     3362.08     2990.07    531.24 o
 -15   5  12     1525.26     1393.31     56.72 o
 -13   5  12     1238.92     1248.71    108.08 o
 -11   5  12      117.93      210.73     43.91 o
  -9   5  12      336.50      517.00    119.12 o
  -7   5  12      416.51      407.14     51.06 o
  -5   5  12     6029.49     5902.22     98.03 o
  -3   5  12     3220.80     3562.39     68.72 o
  -1   5  12      129.66       41.42     88.04 o
   1   5  12       24.54       60.11    143.48 o
   3   5  12       88.57       24.24     95.98 o
   5   5  12     6547.47     6538.20     86.28 o
   7   5  12     7415.78     8524.67    114.40 o
   9   5  12     2428.17     2436.31     74.65 o
  11   5  12      157.62      136.70     67.86 o
  13   5  12      112.35      279.21     64.96 o
  15   5  12      347.01      104.70     95.98 o
  17   5  12     1622.23     1652.00     99.86 o
 -20   6  12      657.13      567.52     73.95 o
 -18   6  12      176.30      398.35     94.58 o
 -16   6  12     4353.61     4412.23     80.23 o
 -14   6  12      272.32      314.76     85.08 o
 -12   6  12      640.36      650.00     43.63 o
 -10   6  12      101.59      168.08    124.00 o
  -8   6  12       81.64      264.44     88.49 o
  -6   6  12     3457.78     4169.01    728.77 o
  -4   6  12     4079.21     3936.75    379.17 o
  -2   6  12     5673.82     6609.52   1015.17 o
   0   6  12      617.82      640.83    140.58 o
   2   6  12      662.96      794.98     96.95 o
   4   6  12     2166.31     1586.08     98.89 o
   6   6  12     2937.17     1507.55     99.86 o
   8   6  12     4603.39     4098.01     76.59 o
  10   6  12      779.00     1337.89     97.92 o
  12   6  12        9.78      -95.01     95.01 o
  14   6  12      350.25      217.16     95.01 o
 -17   7  12      770.67      796.50     47.48 o
 -15   7  12     2046.77     1847.09     44.70 o
 -13   7  12     4577.85     4797.08    266.65 o
 -11   7  12       17.72       58.86     45.99 o
  -9   7  12      399.13      442.74     55.22 o
  -7   7  12      731.39      719.26     52.81 o
  -5   7  12     2553.30     3169.30    521.01 o
  -3   7  12    10657.97     9931.86    279.81 o
  -1   7  12      404.43      274.37    256.91 o
   1   7  12     1250.05     1513.36     95.98 o
   3   7  12      137.86       59.14     64.96 o
   5   7  12     3086.47     3085.87     98.89 o
   7   7  12     1947.41     1946.72     71.74 o
   9   7  12     2369.42     2048.52     73.68 o
  11   7  12       22.13       61.08     94.04 o
  13   7  12      124.54      272.42     94.04 o
 -14   8  12      279.59      340.75     67.97 o
 -12   8  12      685.41      675.03     75.93 o
 -10   8  12     1453.07     1302.50     91.06 o
  -8   8  12      743.05      970.50    162.02 o
  -6   8  12      345.29      532.73     45.99 o
  -4   8  12      257.65      352.54     46.34 o
  -2   8  12     1049.13      990.99    193.51 o
   0   8  12       32.84       64.50     65.60 o
   2   8  12      467.41      -91.13     91.13 o
   4   8  12     1204.00      883.20     94.04 o
   6   8  12     1166.81      609.81     96.95 o
   8   8  12     1447.10     1178.89     70.77 o
  10   8  12      971.39      711.60     70.77 o
 -11   9  12       24.49       -5.22     46.57 o
  -9   9  12      534.92      715.78     89.28 o
  -7   9  12      198.22      333.57     66.51 o
  -5   9  12      535.41      682.84    155.69 o
  -3   9  12        3.17       18.39     55.22 o
  -1   9  12      324.57      365.22    202.30 o
   1   9  12      734.51      -13.57     73.68 o
   3   9  12       28.80      -48.47     94.04 o
   5   9  12       18.02       11.63     95.01 o
   7   9  12      595.83      573.93     68.83 o
  -4  10  12      461.96      560.59     49.14 o
  -2  10  12        2.53      -15.08     82.85 o
 -23   1  13      543.08      471.21     65.64 o
 -21   1  13     1698.04     1675.86     50.76 o
 -19   1  13      298.94      350.74     73.26 o
 -17   1  13       83.26       44.13     67.87 o
 -15   1  13      750.96      847.19     44.40 o
 -13   1  13      232.02      345.60     72.62 o
 -11   1  13     2279.95     2219.94    101.50 o
  -9   1  13      221.63      293.56     89.64 o
  -7   1  13      670.23      648.63     75.85 o
  -5   1  13       80.90      180.20     56.31 o
  -3   1  13       70.36       -5.28     84.35 o
  -1   1  13     3735.89     3997.75    156.09 o
   1   1  13     5529.25     5876.42     89.91 o
   3   1  13     3206.17     2888.80    122.15 o
   5   1  13      585.32      775.95     88.12 o
   7   1  13      385.59      514.38    119.18 o
   9   1  13      979.41      847.67    103.73 o
  11   1  13      141.50      238.88     76.40 o
  13   1  13      448.03      427.45    108.58 o
  15   1  13       25.34      123.41    127.00 o
  17   1  13      233.91      278.24     69.24 o
  19   1  13       65.83      146.36    100.83 o
 -22   2  13      889.98     1058.48     69.97 o
 -20   2  13     1468.42     1631.97     87.32 o
 -18   2  13      800.74      991.07     89.63 o
 -16   2  13     1697.95     1603.76    148.33 o
 -14   2  13       18.99      151.48     71.23 o
 -12   2  13      875.59      822.68     62.27 o
 -10   2  13     6165.99     6014.11    102.45 o
  -8   2  13     6852.88     6800.05     59.64 o
  -6   2  13      306.15      476.47     55.32 o
  -4   2  13     2458.72     2717.11     68.94 o
  -2   2  13     4832.94     5057.83    292.78 o
   0   2  13     1667.70     1556.27    111.49 o
   2   2  13     2651.59     2578.83    114.40 o
   4   2  13     1191.24     1319.70    154.07 o
   6   2  13     1780.48     3228.65    394.80 o
   8   2  13      188.16      367.77     66.77 o
  10   2  13    10135.14     9968.45    709.24 o
  12   2  13     6092.22     6228.14    553.58 o
  14   2  13     2312.58     2693.82     65.95 o
  16   2  13       45.57      233.27     73.14 o
  18   2  13      126.59      266.65     73.83 o
 -23   3  13       37.64      -32.96     93.07 o
 -21   3  13     1803.19     1961.76     68.15 o
 -19   3  13     1240.74     1161.20     82.14 o
 -17   3  13     1324.15     1238.57     68.57 o
 -15   3  13     1012.31     1013.08     49.12 o
 -13   3  13     3765.25     3553.41    143.45 o
 -11   3  13     9724.14     9192.15     62.86 o
  -9   3  13     2544.09     2535.62     63.20 o
  -7   3  13     6462.25     6889.46    123.55 o
  -5   3  13     4055.35     4213.10    148.01 o
  -3   3  13      133.05      335.62     53.18 o
  -1   3  13    11255.43    11252.61    102.29 o
   1   3  13     8819.06     9446.65    174.51 o
   3   3  13    10839.96     6789.70   3600.03 o
   5   3  13      170.63      265.64     99.86 o
   7   3  13      124.34       87.25     97.92 o
   9   3  13     1427.73     1657.82     98.89 o
  11   3  13     3231.28     4130.97    106.64 o
  13   3  13     4508.94     6385.02    109.55 o
  15   3  13      473.55      509.95     95.98 o
  17   3  13     1696.21     1800.33     73.68 o
 -22   4  13     2756.01     2450.45     59.78 o
 -20   4  13      795.88      885.81     86.22 o
 -18   4  13      693.23      709.47     99.67 o
 -16   4  13      286.32      491.21    208.10 o
 -14   4  13      479.61      578.08     55.55 o
 -12   4  13      697.36      810.22     73.41 o
 -10   4  13     6379.22     6384.82    170.88 o
  -8   4  13     5296.40     5390.38     78.14 o
  -6   4  13      638.41      623.87     64.78 o
  -4   4  13     3005.23     3195.41     70.84 o
  -2   4  13      135.15      153.58     53.08 o
   0   4  13     2484.64     2493.51    143.48 o
   2   4  13     2793.12     3304.00    237.52 o
   4   4  13     1227.40     1842.02    101.80 o
   6   4  13      440.52      599.14     95.98 o
   8   4  13     1086.60      885.14     68.83 o
  10   4  13     4221.79     1821.66    100.83 o
  12   4  13     5055.21     4732.05     83.38 o
  14   4  13      370.55      393.61     95.01 o
  16   4  13      370.38      517.70     95.98 o
 -19   5  13        5.84       30.34     69.08 o
 -17   5  13      723.63      812.41     51.64 o
 -15   5  13      303.04      246.04     82.31 o
 -13   5  13       77.44      147.72     66.58 o
 -11   5  13     1592.88     1820.82     46.19 o
  -9   5  13      373.42      368.48     50.29 o
  -7   5  13      686.73      687.82    103.18 o
  -5   5  13      478.67      258.92     68.11 o
  -3   5  13     1272.27     1475.71     85.43 o
  -1   5  13     3269.80     3180.39    203.03 o
   1   5  13     1677.87      623.38    154.15 o
   3   5  13     5741.42     7117.95    110.52 o
   5   5  13      722.46      836.66     99.86 o
   7   5  13      461.83      810.49     95.98 o
   9   5  13      108.11      264.67     93.07 o
  11   5  13     1665.70     1639.40    100.83 o
  13   5  13     4012.40     4484.83    105.67 o
  15   5  13      131.34      352.89     66.89 o
 -18   6  13      112.57      114.27     71.78 o
 -16   6  13     1133.56     1089.54    114.29 o
 -14   6  13      526.55      764.01     53.53 o
 -12   6  13       65.95      216.39     40.86 o
 -10   6  13       22.66      216.06     80.86 o
  -8   6  13       34.57      195.06     54.43 o
  -6   6  13       24.33      177.08     47.15 o
  -4   6  13      819.77     1142.19     89.15 o
  -2   6  13      759.34      768.38     59.90 o
   2   6  13      156.16      232.68     65.92 o
   4   6  13      197.94      360.65     67.86 o
   6   6  13       74.52      -69.80     69.80 o
   8   6  13     2196.07     3205.11    101.80 o
  10   6  13      437.53      402.34     68.83 o
  12   6  13     1451.25     1450.35     71.74 o
  14   6  13      159.41       -8.73     66.89 o
 -17   7  13      110.02      122.60     46.57 o
 -15   7  13       31.26       -7.48     93.30 o
 -13   7  13      267.26      504.70    141.35 o
 -11   7  13       21.83      133.65     45.31 o
  -9   7  13        1.56       15.20     53.53 o
  -7   7  13      224.73      230.32     46.75 o
  -5   7  13       17.98       34.13     96.61 o
  -3   7  13       97.95      -20.34     57.02 o
  -1   7  13     1399.71     1266.26    409.23 o
   1   7  13      987.42     1635.52     92.10 o
   3   7  13      718.15      739.72     65.92 o
   5   7  13       18.70       -5.82     93.07 o
   7   7  13      202.60      548.73     93.07 o
   9   7  13       22.32      -22.30     93.07 o
  11   7  13      267.50      490.56     94.04 o
 -14   8  13       13.50      226.42    162.60 o
 -12   8  13     1457.54     1427.10     98.26 o
 -10   8  13     1630.16     1795.82    275.66 o
  -8   8  13     1877.98     1802.21    130.24 o
  -6   8  13      199.35      125.57     46.69 o
  -4   8  13        3.13      111.55     50.74 o
  -2   8  13       57.92      193.59     85.62 o
   0   8  13     4747.83     6096.11    104.70 o
   2   8  13     1570.92       62.05     93.07 o
   4   8  13       69.50      503.16     91.13 o
   6   8  13        3.30      116.34     66.89 o
   8   8  13      149.00      -66.89     66.89 o
  10   8  13      536.51      895.80     95.01 o
  -9   9  13     1925.66     1821.08     94.01 o
  -7   9  13      526.31      642.31     48.82 o
  -5   9  13      731.14      655.77     79.50 o
  -3   9  13       22.50       24.18     55.69 o
  -1   9  13     1768.25     1858.70     67.86 o
   1   9  13     1338.32     1068.37     97.92 o
   3   9  13     1341.98      -70.77     70.77 o
   5   9  13        7.69      220.07     95.01 o
 -22   0  14      209.32      192.10    247.22 o
 -20   0  14       19.44       81.07     63.06 o
 -18   0  14      745.70      799.46     54.32 o
 -16   0  14    14160.95    13477.32    146.88 o
 -14   0  14     4125.02     4153.37     63.63 o
 -12   0  14      529.04      577.98    169.66 o
 -10   0  14       58.93      151.08     70.93 o
  -8   0  14      164.01      135.14     74.68 o
  -6   0  14     4796.66     4167.81     93.07 o
  -4   0  14    12841.11    12073.95    139.61 o
  -2   0  14     4837.36     5256.54    122.15 o
   0   0  14     1003.08     1243.85    111.49 o
   2   0  14     1113.02     1361.16    110.52 o
   4   0  14     5739.49     7878.45   1111.51 o
   6   0  14     2250.81     1932.22   1052.37 o
   8   0  14     9388.83     9933.33    128.94 o
  10   0  14     2112.51     2255.99    102.77 o
  12   0  14      135.94      193.90     97.92 o
  14   0  14      753.04      672.82     98.89 o
  16   0  14     4388.45     4874.56    114.40 o
  18   0  14     1736.47     1728.59    103.73 o
 -23   1  14      207.67      215.86     37.50 o
 -21   1  14      256.23      290.53    114.88 o
 -19   1  14     2216.39     2218.55     61.32 o
 -17   1  14     1935.40     1799.56     40.69 o
 -15   1  14      214.43      368.79    119.36 o
 -13   1  14      601.80      626.18     65.04 o
 -11   1  14       37.40      236.17    129.19 o
  -9   1  14     2289.43     2110.99     68.43 o
  -7   1  14     2602.88     2506.68     89.25 o
  -5   1  14    15755.95    15600.75    278.14 o
  -3   1  14     4876.66     4926.61    250.61 o
  -1   1  14      233.09      136.82     65.44 o
   1   1  14      926.54     1115.52     78.80 o
   3   1  14     1499.38     1565.50     74.19 o
   5   1  14    10890.58    16732.00   2310.61 o
   7   1  14     1091.98     1003.36     62.67 o
   9   1  14     5120.04     5366.05   1449.65 o
  11   1  14       63.29       93.17     75.22 o
  13   1  14      343.83      362.57     85.80 o
  15   1  14     2881.90     3287.04     77.75 o
  17   1  14     1144.07     1229.70     72.66 o
 -22   2  14      420.65      389.50     60.31 o
 -20   2  14       11.95      -74.59    129.02 o
 -18   2  14      770.67      619.17     52.19 o
 -16   2  14     4131.44     3771.42     97.25 o
 -14   2  14      926.42      761.64     98.79 o
 -12   2  14      573.17      814.37     65.77 o
 -10   2  14     1329.05     1348.41     46.22 o
  -8   2  14        4.92       67.77     51.14 o
  -6   2  14     1065.51      974.94     82.63 o
  -4   2  14        6.69      189.18     67.44 o
  -2   2  14     5011.58     5288.78    185.66 o
   0   2  14       12.50       51.13     76.43 o
   2   2  14      732.67      869.62     80.58 o
   4   2  14      565.13      698.02     56.25 o
   6   2  14       12.03       82.40     65.75 o
   8   2  14     8783.03     8421.08    485.78 o
  10   2  14     1342.92     1496.15     69.06 o
  12   2  14       56.36      -37.71     54.05 o
  14   2  14      174.91      146.93     81.45 o
  16   2  14     1728.81     1687.38    255.46 o
 -21   3  14       32.29      -65.77     65.77 o
 -19   3  14        0.30       12.50     59.92 o
 -17   3  14       20.10       22.93     90.54 o
 -15   3  14        8.85       13.44     70.67 o
 -13   3  14        2.94      119.59     46.55 o
 -11   3  14      850.67      841.02     62.96 o
  -9   3  14      368.95      357.37     50.89 o
  -7   3  14       10.77       80.11     74.41 o
  -5   3  14        4.07      181.90    132.45 o
  -3   3  14     2892.18     3116.10    121.30 o
  -1   3  14      363.40      340.24     80.31 o
   1   3  14      273.23      283.60    107.13 o
   3   3  14       62.07       95.88     51.61 o
   5   3  14      217.94      147.57     78.00 o
   7   3  14       11.09       46.54     95.98 o
   9   3  14        4.81      125.06     68.83 o
  11   3  14        0.97      -96.95     96.95 o
  13   3  14        1.90       17.45     94.04 o
  15   3  14       13.56       45.57     91.13 o
  17   3  14      148.74      237.52     95.01 o
 -20   4  14       77.82       36.34     54.96 o
 -18   4  14      545.70      346.81     53.92 o
 -16   4  14     1189.24      961.10     77.77 o
 -14   4  14      311.69      457.26    147.77 o
 -12   4  14      159.27       46.44     42.46 o
 -10   4  14       13.71      123.10    132.30 o
  -8   4  14     5801.63     5905.95    116.28 o
  -6   4  14      165.24      174.25     77.63 o
  -4   4  14     1095.92     1475.47    146.91 o
  -2   4  14      892.53     1038.38     52.96 o
   0   4  14        9.67      254.32    163.84 o
   2   4  14      261.42      307.33    194.87 o
   4   4  14      195.01      385.85     98.89 o
   6   4  14     1314.94     1167.26     98.89 o
   8   4  14     2772.43     2228.84    101.80 o
  10   4  14        2.01      -67.86     67.86 o
  12   4  14      581.02      587.51     95.98 o
  14   4  14       51.72      -26.18     66.89 o
  16   4  14      247.81      312.17     95.01 o
 -19   5  14      941.77      437.29     42.77 o
 -17   5  14      520.15      505.13     47.62 o
 -15   5  14     4486.87     3882.45    219.06 o
 -13   5  14      152.63      251.20     46.46 o
 -11   5  14      217.13      201.05     47.01 o
  -9   5  14        8.77       -3.57     47.03 o
  -7   5  14      727.34     1017.76    165.62 o
  -5   5  14     9019.27     9076.46     65.04 o
  -3   5  14     4872.79     5148.94    151.73 o
  -1   5  14      141.55      445.23    145.91 o
   1   5  14        6.00      -31.02    142.51 o
   3   5  14      216.70      191.96     95.98 o
   5   5  14     3087.58     2807.63    100.83 o
   7   5  14     3143.22     3105.26    103.73 o
   9   5  14      336.48      317.02     95.98 o
  11   5  14      776.20      952.03     95.01 o
  13   5  14      162.32       78.53     94.04 o
  15   5  14      995.65      489.59     66.89 o
 -18   6  14      304.32      276.46     72.93 o
 -16   6  14     1423.80     1689.28    132.18 o
 -14   6  14     1990.47     2028.35     68.60 o
 -12   6  14      503.77      719.34    119.05 o
 -10   6  14       11.59      114.24     41.03 o
  -8   6  14      549.26      463.87     54.04 o
  -6   6  14     5750.14     5803.81    203.03 o
  -4   6  14     3841.15     4002.93     57.21 o
  -2   6  14     2653.98     2952.07    296.15 o
   2   6  14     1277.28     1479.43     71.74 o
   4   6  14     4193.34     5418.44     81.44 o
   6   6  14     6012.12     5493.10    105.67 o
   8   6  14     1307.89     2799.87     99.86 o
  10   6  14      114.71      257.88     65.92 o
  12   6  14       95.31      271.46     94.04 o
 -15   7  14     1308.24     1263.04     87.57 o
 -13   7  14      790.81      718.00     74.40 o
 -11   7  14      167.06      117.65     59.04 o
  -9   7  14      129.19       91.28     61.66 o
  -7   7  14     1986.93     1887.73     65.09 o
  -5   7  14     1906.16     1998.78     77.30 o
  -3   7  14      719.38      646.20    150.94 o
  -1   7  14     1995.90     1699.79    956.40 o
   1   7  14       14.92      190.99     89.19 o
   3   7  14       21.53      121.19     66.89 o
   5   7  14     2133.35     2854.16     97.92 o
   7   7  14     2580.25     2640.87    100.83 o
   9   7  14      362.02      275.33     93.07 o
  11   7  14       17.96      250.13     93.07 o
 -12   8  14      466.43      373.20     68.08 o
 -10   8  14      410.20      478.98     47.23 o
  -8   8  14      227.93      339.66     91.26 o
  -6   8  14      998.04     1132.40    219.15 o
  -4   8  14     1039.28     1118.58     61.31 o
  -2   8  14     1353.48     1253.27    288.44 o
   0   8  14     1499.24     1706.56    198.26 o
   2   8  14      440.73      105.67     89.19 o
   4   8  14      382.13      436.27     95.01 o
   6   8  14      281.47      179.35     64.96 o
   8   8  14     1016.62      427.54     94.04 o
  -9   9  14      196.69      132.82     92.10 o
  -7   9  14      162.37      264.18     53.49 o
  -5   9  14       19.82       62.83     55.48 o
  -3   9  14     1020.57      959.22    115.72 o
  -1   9  14       82.43       51.64    256.91 o
   1   9  14      310.16      239.46     95.98 o
   3   9  14       76.53      141.54     66.89 o
 -21   1  15      421.10      339.37     91.38 o
 -19   1  15      125.07      271.38     41.11 o
 -17   1  15      414.53      490.79    117.33 o
 -15   1  15        1.81       39.45     42.59 o
 -13   1  15      226.38      351.84     47.19 o
 -11   1  15      513.86      619.03     43.74 o
  -9   1  15      511.91      583.10     50.35 o
  -7   1  15       39.86      120.74     73.93 o
  -5   1  15     1850.86     1730.73     56.55 o
  -3   1  15      597.72      431.34    248.19 o
  -1   1  15      500.04      568.21     83.38 o
   1   1  15      784.88      672.69     59.49 o
   3   1  15      236.86      379.87     80.47 o
   5   1  15       25.24       47.36     44.29 o
   7   1  15      216.91      282.20     55.41 o
   9   1  15     1202.94     1099.96     99.76 o
  11   1  15      768.33      759.75     51.98 o
  13   1  15     2600.33     3007.90    383.43 o
  15   1  15      203.62      331.99    129.91 o
  17   1  15       57.22      195.60     75.22 o
 -22   2  15     2126.87     1767.63    131.46 o
 -20   2  15      641.04      822.78    197.77 o
 -18   2  15      579.10      788.51    102.15 o
 -16   2  15       15.76       82.72     78.92 o
 -14   2  15     1512.13     1561.26     44.13 o
 -12   2  15     3733.31     3669.93     98.59 o
 -10   2  15     5122.21     5151.08     62.83 o
  -8   2  15      309.70      374.31     67.66 o
  -6   2  15      975.20      971.89     60.41 o
  -4   2  15     1112.35     1061.24     54.47 o
  -2   2  15     2191.13     2116.81     77.70 o
   0   2  15     8994.00     8874.79     89.42 o
   2   2  15     6046.19     6326.58     88.75 o
   4   2  15      727.96     1133.58    145.73 o
   6   2  15       11.52      -10.78     63.10 o
   8   2  15      584.03      709.88     91.00 o
  10   2  15     5103.63     5187.30     66.60 o
  12   2  15     1901.81     2149.73     80.34 o
  14   2  15      697.32      823.11    106.26 o
  16   2  15        5.93        4.94     69.35 o
 -21   3  15      219.53      152.74     67.73 o
 -19   3  15     2618.69     2638.80     81.26 o
 -17   3  15     1176.56     1016.71     46.82 o
 -15   3  15       98.11       98.86     41.25 o
 -13   3  15      744.01      731.35     42.24 o
 -11   3  15     4894.04     4537.34     79.26 o
  -9   3  15     5559.63     5475.89    129.85 o
  -7   3  15      762.82      754.46     49.48 o
  -5   3  15      370.15      429.77     58.48 o
  -3   3  15      165.18      205.05     68.83 o
  -1   3  15     8052.39     8603.46    354.83 o
   1   3  15     7167.08     8058.52    260.31 o
   3   3  15      177.22      169.19     63.87 o
   5   3  15       11.02      101.13     73.59 o
   7   3  15     1425.16     1228.34    100.83 o
   9   3  15     3190.70     3063.57     77.56 o
  11   3  15     5298.42     6273.53    111.49 o
  13   3  15     2666.91     2554.59     75.62 o
  15   3  15      240.45      226.86     95.98 o
 -20   4  15     1422.09     1360.37     43.46 o
 -18   4  15       18.56      207.58     68.76 o
 -16   4  15      264.66      142.18     58.65 o
 -14   4  15     1556.34     1329.47     48.80 o
 -12   4  15     2381.18     2436.32     45.44 o
 -10   4  15     3520.97     3695.96    164.69 o
  -8   4  15     1050.84     1084.08    123.67 o
  -6   4  15      126.12      369.95     78.51 o
  -4   4  15     1280.63     1335.90     61.72 o
  -2   4  15      320.48      342.37     71.74 o
   0   4  15     5209.25     5026.09    127.00 o
   2   4  15     3395.61     2127.00   1495.91 o
   4   4  15      660.56      989.84     97.92 o
   6   4  15      759.88      774.62    100.83 o
   8   4  15      518.67      590.42     96.95 o
  10   4  15     3108.77     2658.32     76.59 o
  12   4  15      985.31      837.63     96.95 o
  14   4  15     1381.47     1309.77     98.89 o
 -19   5  15     1263.35     1021.11    297.81 o
 -17   5  15       24.13        3.56     93.99 o
 -15   5  15      298.29      353.86     97.80 o
 -13   5  15     1177.79     1268.20     71.04 o
 -11   5  15      256.57      222.44     84.67 o
  -9   5  15      100.33      251.24     77.96 o
  -7   5  15     2127.73     1942.58    135.67 o
  -5   5  15     4551.00     4578.01     55.62 o
  -3   5  15     1739.12     1712.22     51.75 o
  -1   5  15      778.70      916.03     79.81 o
   1   5  15     2902.42     2909.86   1000.99 o
   3   5  15      695.45      939.43     97.92 o
   5   5  15     1265.70     1208.95     95.98 o
   7   5  15       36.77      135.73     95.01 o
   9   5  15      133.99      222.98     95.01 o
  11   5  15      887.31      863.81     68.83 o
  13   5  15     2845.72     2509.99     79.50 o
 -16   6  15       63.32        1.55     49.45 o
 -14   6  15        2.12       25.63     87.19 o
 -12   6  15        1.48      131.32     53.17 o
 -10   6  15        7.13      155.25     52.89 o
  -8   6  15     1300.70     1554.84    156.25 o
  -6   6  15      130.40      181.04     56.30 o
  -4   6  15        1.24       34.90     54.00 o
  -2   6  15       46.77       50.32     58.74 o
   0   6  15        0.80       91.24     70.42 o
   2   6  15      164.59      232.68     90.16 o
   4   6  15       89.41      -71.74     71.74 o
   6   6  15      399.14      596.23     94.04 o
   8   6  15        6.55      132.82     93.07 o
  10   6  15       59.20      226.86     65.92 o
  12   6  15     1089.84     1117.81     96.95 o
 -15   7  15       33.99      217.36    137.97 o
 -13   7  15      194.14      263.14     66.17 o
 -11   7  15     1030.56     1046.96    204.31 o
  -9   7  15      181.83      264.90     45.26 o
  -7   7  15        8.09       47.56     73.14 o
  -5   7  15      377.94      472.69     68.19 o
  -3   7  15      884.18      770.78    146.24 o
  -1   7  15        8.98     -132.29    187.60 o
   1   7  15       92.01      234.62     93.07 o
   3   7  15      186.49      325.75     66.89 o
   5   7  15       12.80      -95.98     95.98 o
   7   7  15       22.51      353.86     95.01 o
   9   7  15       52.22      -32.96     91.13 o
 -12   8  15      532.87      443.74     76.71 o
 -10   8  15      391.50      467.37     53.69 o
  -8   8  15      329.46      354.75     45.36 o
  -6   8  15       64.04      158.53     45.40 o
  -4   8  15       27.82       22.85     59.89 o
  -2   8  15     1146.06     1157.34    381.49 o
   0   8  15     2868.90     3787.74    184.20 o
   2   8  15      389.26      -93.07     93.07 o
   4   8  15      188.59       32.96     95.01 o
   6   8  15     1149.91     1429.02     68.83 o
  -5   9  15      394.00      424.63     66.89 o
  -3   9  15     1047.26     1335.00    134.37 o
  -1   9  15     1180.27     1148.94    102.28 o
 -22   0  16       32.76      153.18     90.16 o
 -20   0  16      528.95      430.94     53.32 o
 -18   0  16       41.76      -65.77     65.77 o
 -16   0  16      370.53      520.25    107.61 o
 -14   0  16     2186.35     2398.29    112.46 o
 -12   0  16       48.74       65.98     68.87 o
 -10   0  16        9.68       64.61     55.74 o
  -8   0  16     3196.16     2994.74    105.67 o
  -6   0  16     2657.77     2316.10     77.56 o
  -4   0  16    10888.12    10108.81    124.09 o
  -2   0  16     1993.11     1896.31     80.47 o
   0   0  16      380.23      392.64    100.83 o
   2   0  16       25.63      -23.27     98.89 o
   4   0  16     3521.68     4634.33    865.75 o
   6   0  16    10962.62     9884.30    963.67 o
   8   0  16      103.71       66.96     66.84 o
  10   0  16      373.10      476.02     92.10 o
  12   0  16      270.63      220.07     95.01 o
  14   0  16     1684.89     1404.78    103.73 o
  16   0  16     1431.22     1495.91    104.70 o
 -21   1  16        5.95      121.85     45.29 o
 -19   1  16     1109.63     1053.99     41.91 o
 -17   1  16     2788.57     2806.69    110.13 o
 -15   1  16     1917.47     1721.17    102.85 o
 -13   1  16     1759.08     1565.92     54.57 o
 -11   1  16      244.02      327.21     77.66 o
  -9   1  16       42.87      212.35     81.59 o
  -7   1  16    12966.51    12936.19     64.08 o
  -5   1  16     2159.04     2191.23    303.45 o
  -3   1  16     1269.62     1197.93     60.99 o
  -1   1  16      526.41      415.59     71.97 o
   1   1  16     1090.92     1194.86     72.32 o
   3   1  16     2565.12     2466.19     79.50 o
   5   1  16     3898.32     4534.01    328.21 o
   7   1  16     3269.92     3392.02    308.54 o
   9   1  16      231.65      261.92     53.67 o
  11   1  16      518.90      457.19     48.93 o
  13   1  16      570.52      628.67     87.62 o
  15   1  16     1284.17     1345.76    208.92 o
 -20   2  16      304.01      341.01     85.22 o
 -18   2  16     1696.16     1721.35     74.58 o
 -16   2  16      781.14      770.00     42.47 o
 -14   2  16      458.10      651.80     65.16 o
 -12   2  16       36.38      -34.97     77.91 o
 -10   2  16       32.92      122.90     76.27 o
  -8   2  16     1841.50     1944.57     52.15 o
  -6   2  16       80.32      141.84    176.94 o
  -4   2  16      457.18      419.11    124.58 o
  -2   2  16      996.36      846.24     60.08 o
   0   2  16     1133.89     1022.05    143.97 o
   2   2  16       54.40      123.92     68.21 o
   4   2  16      722.92     1046.76    123.98 o
   6   2  16     2581.65     2266.98    220.13 o
   8   2  16     1570.81     1867.87     58.09 o
  10   2  16     1969.44     1834.36     58.91 o
  12   2  16        5.89       30.22     68.28 o
  14   2  16       17.55      100.17     70.30 o
 -19   3  16        3.97       -6.00     93.73 o
 -17   3  16        0.33       81.00    209.44 o
 -15   3  16        2.97       -9.87     75.60 o
 -13   3  16       21.75       31.47     45.85 o
 -11   3  16        9.30      -28.72    125.82 o
  -9   3  16      154.67      299.68     61.72 o
  -7   3  16      493.04      489.26     80.36 o
  -5   3  16      265.27      389.38    105.49 o
  -3   3  16      166.93      452.35    185.17 o
  -1   3  16       10.72       35.09    106.64 o
   1   3  16       35.22       79.94     75.58 o
   3   3  16      582.90      664.68     90.98 o
   5   3  16       68.29       90.74     56.50 o
   7   3  16     1138.05      525.46     96.95 o
   9   3  16     1564.86     1336.92     69.80 o
  11   3  16       51.40      -95.98     95.98 o
  13   3  16      376.07      436.27     66.89 o
 -18   4  16     1848.04     1521.04     90.74 o
 -16   4  16      467.74      512.56     46.97 o
 -14   4  16      366.33      324.83     46.32 o
 -12   4  16       49.97       79.60     58.29 o
 -10   4  16      225.73      249.40     77.98 o
  -8   4  16       40.90       11.78     80.17 o
  -6   4  16      118.58      197.86     82.97 o
  -4   4  16      659.44      659.50     52.43 o
  -2   4  16       36.60      -16.60     78.73 o
   0   4  16        1.63      -10.16     91.13 o
   2   4  16       74.84       70.56     42.29 o
   4   4  16     2498.25     3203.17     78.53 o
   6   4  16     2814.59     1610.31     96.95 o
   8   4  16       62.17      -93.07     95.01 o
  10   4  16        0.80       72.71     66.89 o
  12   4  16      282.27      324.78     95.01 o
  14   4  16       37.46      307.33     93.07 o
 -17   5  16     1607.86     1548.37    177.80 o
 -15   5  16     1062.05      760.75     90.42 o
 -13   5  16     1029.30     1215.95    125.27 o
 -11   5  16       43.51       34.06     67.38 o
  -9   5  16      140.01      264.16     54.13 o
  -7   5  16     1779.27     1782.66     51.26 o
  -5   5  16     3323.92     3574.56    143.06 o
  -3   5  16     2318.68     2215.51     73.20 o
  -1   5  16       15.49      -29.08     73.13 o
   1   5  16       41.61      109.55     66.89 o
   3   5  16      645.19      804.67     68.83 o
   5   5  16     1466.75     1241.91     72.71 o
   7   5  16     2255.67     2612.76    100.83 o
   9   5  16     1263.92     1624.85     98.89 o
  11   5  16       14.57      -95.01     95.01 o
 -16   6  16     1336.02     1223.57    126.16 o
 -14   6  16     1337.29     1254.93    169.42 o
 -12   6  16        6.75      -14.53     54.85 o
 -10   6  16      542.86      498.45     61.44 o
  -8   6  16      846.16      993.42     91.56 o
  -6   6  16     5926.81     5648.56    263.55 o
  -4   6  16     5088.03     5768.55    491.78 o
  -2   6  16      321.17      132.95     93.07 o
   0   6  16       13.05      245.28     63.99 o
   2   6  16      573.35      696.09     95.98 o
   4   6  16     4081.52     2685.47    102.77 o
   6   6  16     2030.84     1517.24     72.71 o
   8   6  16      521.01      751.35     95.01 o
  10   6  16       90.53       42.66     66.89 o
 -13   7  16      609.87      580.84     47.09 o
 -11   7  16       40.29      -29.83     61.29 o
  -9   7  16      382.31      493.45    190.80 o
  -7   7  16      852.72      960.86     55.28 o
  -5   7  16     1477.24     1623.37     59.95 o
  -3   7  16      975.39      923.87    180.97 o
  -1   7  16      212.19      167.70     66.89 o
   1   7  16      190.99      513.28    131.85 o
   3   7  16      952.32      945.25     69.80 o
   5   7  16     1505.33      699.97    100.83 o
   7   7  16     1171.70      691.24     96.95 o
 -10   8  16      953.99      887.83    190.50 o
  -8   8  16      488.28      693.92     98.89 o
  -6   8  16      684.53      569.07    164.29 o
  -4   8  16      923.17      843.58     51.38 o
  -2   8  16      605.86      849.27     63.99 o
   0   8  16      212.89       60.83    140.09 o
   2   8  16      969.84      -93.07     93.07 o
   4   8  16       72.74      -93.07     93.07 o
 -19   1  17       69.40      238.45    101.59 o
 -17   1  17      916.03     1006.85     53.59 o
 -15   1  17        2.92      -26.62     90.82 o
 -13   1  17      491.23      434.52     49.96 o
 -11   1  17     1033.64     1138.14    114.25 o
  -9   1  17     2056.89     2116.27     69.95 o
  -7   1  17       10.75      -49.23     49.23 o
  -5   1  17      343.15      364.28     50.04 o
  -3   1  17      505.21      539.56     59.88 o
  -1   1  17       89.02       -3.88     94.04 o
   1   1  17       23.61      291.42    135.73 o
   3   1  17      574.64      610.59     67.52 o
   5   1  17       11.37      176.77     59.19 o
   7   1  17       79.45       99.86     48.62 o
   9   1  17     1983.39     1703.05    469.74 o
  11   1  17      718.32      915.98     70.57 o
  13   1  17     1134.64     1452.24    172.29 o
 -20   2  17      360.60      380.26    115.51 o
 -18   2  17      177.78      308.90    119.96 o
 -16   2  17     1719.75     1534.31     63.11 o
 -14   2  17     1474.08     1241.54     55.37 o
 -12   2  17     2578.94     2337.30     59.21 o
 -10   2  17      356.27      316.97     55.54 o
  -8   2  17     1910.38     2133.10    103.23 o
  -6   2  17      125.27      318.84     72.32 o
  -4   2  17     1022.46     1032.64    140.09 o
  -2   2  17     6585.62     7042.91    198.26 o
   0   2  17     5545.52     5765.54     86.41 o
   2   2  17     2701.20     2698.05    176.93 o
   4   2  17       85.54      165.76     72.06 o
   6   2  17     1628.49     1687.29    267.13 o
   8   2  17      893.25      983.49     65.95 o
  10   2  17     1183.93     1094.80     97.28 o
  12   2  17     2171.81     2092.58     64.51 o
  14   2  17      144.97       64.96     96.95 o
 -19   3  17      507.55      521.56    113.79 o
 -17   3  17       11.63      135.87    166.32 o
 -15   3  17       88.03      122.86     57.29 o
 -13   3  17      347.39      317.49     46.54 o
 -11   3  17     6194.92     6256.06    218.23 o
  -9   3  17     1636.19     1695.57     64.88 o
  -7   3  17       25.30       37.17     60.18 o
  -5   3  17      343.26      272.38     56.30 o
  -3   3  17       37.33      110.25     73.20 o
  -1   3  17     3625.82     3961.02    214.74 o
   1   3  17     1421.16     1472.52     59.13 o
   3   3  17     2351.02     2615.03    291.06 o
   5   3  17     2831.70     2360.75    163.40 o
   7   3  17      999.72       29.08     92.10 o
   9   3  17     4876.20     5224.55    108.58 o
  11   3  17     2780.79     3455.24    106.64 o
  13   3  17      726.01      690.27     70.77 o
 -18   4  17      149.68      172.74     41.26 o
 -16   4  17      178.61      330.21     96.34 o
 -14   4  17     1379.05     1470.06     63.83 o
 -12   4  17     1782.84     1984.36    167.77 o
 -10   4  17      995.98      994.02     47.15 o
  -8   4  17      426.56      663.24    126.39 o
  -6   4  17      468.58      572.77     94.79 o
  -4   4  17      634.37      626.03    122.15 o
  -2   4  17     8552.21     8112.51     80.47 o
   0   4  17     1443.69     1512.99     72.13 o
   2   4  17     4279.42     5148.90   1538.97 o
   4   4  17       16.05      250.13     95.01 o
   6   4  17        9.20      300.54     93.07 o
   8   4  17     1576.88     1587.05     70.77 o
  10   4  17     1832.02     1536.63     96.95 o
  12   4  17     2400.69     1733.44    102.77 o
 -17   5  17      143.47      179.52     79.56 o
 -15   5  17      592.32      742.55    112.41 o
 -13   5  17       15.47       29.22     45.15 o
 -11   5  17     2022.55     1879.13     47.86 o
  -9   5  17      486.92      489.83     77.64 o
  -7   5  17     3009.09     3035.27     59.76 o
  -5   5  17     1205.93     1206.79     47.90 o
  -3   5  17      166.54      363.06    192.93 o
  -1   5  17      895.18      914.95     60.48 o
   1   5  17      397.15       82.12     93.56 o
   3   5  17      284.06      327.19     65.40 o
   5   5  17       15.32       65.92     94.04 o
   7   5  17      195.12      345.14     95.01 o
   9   5  17      168.21       69.80     95.98 o
  11   5  17      221.80      540.97     95.98 o
 -14   6  17       17.78      133.72    113.55 o
 -12   6  17      147.34      223.22     53.16 o
 -10   6  17      317.39      316.94     41.94 o
  -8   6  17        1.74      100.09     96.48 o
  -6   6  17      188.40      348.29     53.31 o
  -4   6  17        8.07       46.43     54.18 o
  -2   6  17       56.36       11.44     85.31 o
   0   6  17       59.08     -119.18    219.59 o
   2   6  17       20.11      -29.16     53.41 o
   4   6  17      939.35      -94.04     94.04 o
   6   6  17       40.77      -93.07     93.07 o
   8   6  17        1.76      -48.47     93.07 o
 -11   7  17      592.46      728.95    150.84 o
  -9   7  17      417.19      456.40    108.49 o
  -7   7  17      556.66      655.33     99.62 o
  -5   7  17        9.16       64.33     75.49 o
  -3   7  17       93.10      -60.02    181.29 o
  -1   7  17      344.26      222.24    216.68 o
   1   7  17      199.91      227.67     52.68 o
   3   7  17       27.82       12.60     92.10 o
   5   7  17       18.38      424.63     95.01 o
  -6   8  17      733.04      703.01    127.93 o
  -4   8  17        6.40      211.90    172.57 o
  -2   8  17      414.73      594.14    221.53 o
   0   8  17      758.22      970.20     65.44 o
 -20   0  18      949.24      973.35    176.93 o
 -18   0  18       17.28      166.40     65.11 o
 -16   0  18       14.21      223.19    153.18 o
 -14   0  18      208.96      153.93     64.78 o
 -12   0  18        7.71      -66.13     66.13 o
 -10   0  18     8320.46     7641.47    113.43 o
  -8   0  18     1569.66     1648.12     99.86 o
  -6   0  18    10960.78    10960.01    122.15 o
  -4   0  18     1470.76     1376.67    100.83 o
  -2   0  18      321.85      327.69     96.95 o
   0   0  18       88.13      116.34     98.89 o
   2   0  18     1038.88     1162.41     71.74 o
   4   0  18     4809.03     5741.44    814.37 o
   6   0  18      391.56      411.47     67.18 o
   8   0  18     6404.82     7306.57   1060.62 o
  10   0  18     2014.44     2329.06     94.52 o
  12   0  18      160.54      304.11     75.87 o
 -19   1  18     1016.74      977.15     48.56 o
 -17   1  18     7869.34     7108.84    151.13 o
 -15   1  18     1114.55     1225.18     68.71 o
 -13   1  18      335.51      185.08     75.43 o
 -11   1  18        6.35       60.28     96.01 o
  -9   1  18      321.39      362.68     39.15 o
  -7   1  18     1081.07     1250.85     80.47 o
  -5   1  18     3937.87     4010.97     83.38 o
  -3   1  18      645.29      721.35     69.92 o
  -1   1  18       10.57       93.77     49.70 o
   1   1  18     2670.37     2596.86    108.58 o
   3   1  18      837.80      821.43    294.98 o
   5   1  18     2410.94     2431.13    341.02 o
   7   1  18     1444.27     1716.60    214.13 o
   9   1  18      170.89      189.76     60.95 o
  11   1  18       55.36      122.61     50.71 o
  13   1  18      504.56      536.73     52.52 o
 -18   2  18       50.00      -65.38    104.99 o
 -16   2  18      613.39      764.32     70.52 o
 -14   2  18      103.81      279.36     90.23 o
 -12   2  18      109.46       30.54     74.61 o
 -10   2  18     1116.61     1229.07     89.63 o
  -8   2  18      171.47       46.58     55.14 o
  -6   2  18     1709.76     1924.86    100.83 o
  -4   2  18      440.01      594.74     55.41 o
  -2   2  18       64.32      145.59     79.50 o
   0   2  18      192.24      171.39     59.49 o
   2   2  18      236.56      419.53    121.67 o
   4   2  18     4402.29     5187.50    442.89 o
   6   2  18      544.29      454.57     98.65 o
   8   2  18      594.59      542.60     48.67 o
  10   2  18       49.12       95.46     66.46 o
  12   2  18       29.76       77.25     63.14 o
 -17   3  18       12.80       62.85    135.69 o
 -15   3  18      282.71      321.95     41.81 o
 -13   3  18       15.83      184.58     52.93 o
 -11   3  18       86.73      266.14    122.14 o
  -9   3  18       10.89       34.09     42.69 o
  -7   3  18        6.65       64.34     52.24 o
  -5   3  18      618.02      942.14    194.38 o
  -3   3  18      919.12     1027.38    164.33 o
  -1   3  18       52.76       26.12    129.91 o
   1   3  18      234.69      289.81     79.01 o
   3   3  18        1.59       61.51     45.62 o
   5   3  18      213.69      491.66    108.49 o
   7   3  18       73.57      189.05     93.07 o
   9   3  18     1394.12     1579.29     96.95 o
  11   3  18        1.32      -94.04     94.04 o
 -16   4  18        5.37      146.27     58.07 o
 -14   4  18      151.39      305.19     54.57 o
 -12   4  18      249.32      311.83     95.89 o
 -10   4  18       86.70       51.30     41.11 o
  -8   4  18        4.28       -0.75     54.05 o
  -6   4  18     3749.17     3601.72     82.97 o
  -4   4  18     1763.55     1773.41    134.76 o
  -2   4  18      159.82      243.82     66.49 o
   0   4  18       37.25      155.38     92.59 o
   2   4  18      153.62      120.34     49.45 o
   4   4  18     1699.76     1843.08    370.34 o
   6   4  18     2402.65     2001.98     99.86 o
   8   4  18        3.69       16.48     95.01 o
  10   4  18       11.61      -95.01     95.01 o
 -15   5  18      846.99      863.87     65.11 o
 -13   5  18      411.73      403.38     41.30 o
 -11   5  18        6.31        4.53     40.87 o
  -9   5  18      435.56      229.92     63.95 o
  -7   5  18      714.86      937.27     54.73 o
  -5   5  18       15.72       98.44     66.02 o
  -3   5  18      853.02     1000.37    139.61 o
  -1   5  18      226.30      389.72     96.95 o
   1   5  18      711.20      705.34    377.13 o
   3   5  18     1467.07     1900.61    103.25 o
   5   5  18     1064.82      652.46     66.89 o
   7   5  18     2354.86     2006.83     71.74 o
   9   5  18      419.52      102.77     95.98 o
 -12   6  18       37.79       65.58     59.10 o
 -10   6  18      623.41      863.56    125.16 o
  -8   6  18     3470.12     3118.18     81.73 o
  -6   6  18     3468.69     3910.36    149.78 o
  -4   6  18     1124.05     1444.34    192.44 o
  -2   6  18       20.78      -32.80     85.31 o
   0   6  18      175.34      132.66    176.93 o
   2   6  18       29.15      -59.87    158.51 o
   4   6  18     2601.73     2208.53   1452.77 o
   6   6  18      798.21      516.73     91.13 o
  -9   7  18      194.86      206.48     78.38 o
  -7   7  18     2717.39     2652.94    207.59 o
  -5   7  18     2237.47     2178.20    140.93 o
  -3   7  18      768.85      736.63    137.67 o
  -1   7  18       91.33      -37.38    205.05 o
   1   7  18      606.84      883.38    101.80 o
   3   7  18      717.96      284.47    333.99 o
 -17   1  19        5.43       76.85     75.50 o
 -15   1  19       28.86       81.37    149.69 o
 -13   1  19      635.69      574.25     38.79 o
 -11   1  19      841.75      910.88     43.08 o
  -9   1  19      440.20      473.65    157.06 o
  -7   1  19     1316.55     1309.23     63.02 o
  -5   1  19       23.73       -2.43    287.94 o
  -3   1  19      374.05      356.64     86.77 o
  -1   1  19     1650.99     1734.78     59.85 o
   1   1  19     1058.17     1172.62    109.55 o
   3   1  19        6.30      -33.58     42.16 o
   5   1  19       85.57      153.69     58.90 o
   7   1  19      135.53      151.31     40.93 o
   9   1  19     4023.21     5354.58    707.68 o
  11   1  19      721.67      901.71     45.74 o
 -18   2  19       21.85      -37.48     86.23 o
 -16   2  19      170.18      128.94     46.41 o
 -14   2  19      976.95      865.96     67.82 o
 -12   2  19     2543.80     2603.25     51.03 o
 -10   2  19      940.98     1030.08    102.49 o
  -8   2  19      353.90      380.98     53.32 o
  -6   2  19      312.94      428.49    167.24 o
  -4   2  19      227.39      324.98     68.19 o
  -2   2  19     1260.59     1666.24     78.53 o
   0   2  19     1805.75     1692.65     59.14 o
   2   2  19       21.16       18.38     85.31 o
   4   2  19      133.19      286.85     92.08 o
   6   2  19     1266.44     1422.82    336.15 o
   8   2  19       22.13      137.78     63.81 o
  10   2  19     2475.00     2510.71     73.68 o
 -17   3  19        6.55       44.44     52.95 o
 -15   3  19      597.66      510.33     63.62 o
 -13   3  19     2194.58     2373.04    160.81 o
 -11   3  19     1117.87     1043.76     47.26 o
  -9   3  19      112.77      150.58     78.99 o
  -7   3  19      193.47      247.57    112.94 o
  -5   3  19     3597.49     3721.50     73.95 o
  -3   3  19     1771.38     2007.30     71.89 o
  -1   3  19     3748.38     3763.19     77.24 o
   1   3  19     3396.98     3370.26     79.73 o
   3   3  19      748.68      900.11    142.72 o
   5   3  19     1144.19     1099.52     77.49 o
   7   3  19      562.94      758.51     55.41 o
   9   3  19      906.06      910.35     95.01 o
 -16   4  19       42.65      148.13    113.16 o
 -14   4  19     1324.11     1237.43    107.71 o
 -12   4  19     1121.51     1171.94    109.27 o
 -10   4  19      658.11      665.32     99.69 o
  -8   4  19     1248.33     1106.25     54.96 o
  -6   4  19       45.61       68.64     53.24 o
  -4   4  19     1088.45     1252.64     68.77 o
  -2   4  19     3434.12     3503.66     73.69 o
   0   4  19     2575.99     2922.84    232.68 o
   2   4  19      945.52     1060.00     51.58 o
   4   4  19        7.92      113.15    163.36 o
   6   4  19      584.75      721.04     68.87 o
   8   4  19     1067.79      967.54     98.89 o
 -13   5  19      594.48      609.21     47.03 o
 -11   5  19      893.46      986.09     59.90 o
  -9   5  19     2263.00     2170.36    125.53 o
  -7   5  19        8.06       -8.14     46.30 o
  -5   5  19       22.75      173.81    100.83 o
  -3   5  19      200.97       90.25    117.79 o
  -1   5  19      660.87      658.54     75.74 o
   1   5  19      363.98      181.53    189.53 o
   3   5  19        8.88     -124.67    218.62 o
   5   5  19        5.17      -71.74     71.74 o
   7   5  19      685.78      997.60     93.07 o
 -10   6  19        1.33      -53.90     53.90 o
  -8   6  19      347.52      455.38    113.41 o
  -6   6  19      714.97      845.37     55.57 o
  -4   6  19      884.61      829.01    219.59 o
  -2   6  19        0.90      128.87     75.62 o
   0   6  19       96.77      -30.78    224.44 o
   2   6  19      391.87      669.48    235.58 o
   4   6  19       34.95      356.21     93.56 o
  -5   7  19       24.34       67.90     65.94 o
  -3   7  19      350.69      207.12     97.43 o
 -16   0  20     1073.06     1040.03    154.63 o
 -14   0  20     1633.33     1612.25     95.98 o
 -12   0  20      453.20      787.22     95.01 o
 -10   0  20      424.39      388.76     95.98 o
  -8   0  20    12049.28    11599.87    102.77 o
  -6   0  20      164.77      221.04     93.07 o
  -4   0  20       20.68      102.77     94.04 o
  -2   0  20      974.00     1005.35     95.01 o
   0   0  20     1919.97     2033.98     97.92 o
   2   0  20     2171.67     2264.71     98.89 o
   4   0  20     2337.70     3132.96    387.79 o
   6   0  20      367.99      534.69     65.11 o
   8   0  20     1452.67     1462.90     77.51 o
  10   0  20     1216.93     1115.33    158.03 o
 -17   1  20      873.52      884.95     91.91 o
 -15   1  20      218.53      295.47    108.26 o
 -13   1  20       47.73      135.13    153.70 o
 -11   1  20      138.85      516.87    245.76 o
  -9   1  20      715.16      792.09     66.15 o
  -7   1  20     2477.54     2272.06    128.94 o
  -5   1  20     1595.27     1765.27     69.88 o
  -3   1  20      262.70      413.56     66.49 o
  -1   1  20       11.95      279.63    204.08 o
   1   1  20       86.07      185.61     91.13 o
   3   1  20     2259.85     3333.49    545.86 o
   5   1  20     2230.60     1814.10    500.26 o
   7   1  20     2024.08     2093.82    172.82 o
   9   1  20      138.39      168.06     50.71 o
 -16   2  20       87.56       40.49     61.52 o
 -14   2  20      773.52      804.46    106.44 o
 -12   2  20       60.36      114.07     41.23 o
 -10   2  20       68.66      204.52     54.12 o
  -8   2  20      354.99      229.71     53.79 o
  -6   2  20       86.47       30.47     94.52 o
  -4   2  20     1043.22     1054.66     83.38 o
  -2   2  20      464.12      514.31     59.14 o
   0   2  20      254.95      265.89     56.13 o
   2   2  20     1344.69      838.38    359.49 o
   4   2  20     1053.39     1442.33     67.59 o
   6   2  20      782.80     1011.41    184.78 o
   8   2  20      808.93      767.82    176.60 o
 -15   3  20      120.24      321.73    190.54 o
 -13   3  20        6.92       31.93     98.02 o
 -11   3  20       39.31       65.68     68.38 o
  -9   3  20       84.46       54.87    138.61 o
  -7   3  20     1847.94     1774.79     82.41 o
  -5   3  20       96.06      -45.60    147.85 o
  -3   3  20      200.41      356.10     68.21 o
  -1   3  20      146.80      451.24    179.35 o
   1   3  20        0.56      108.53     90.16 o
   3   3  20        0.98       26.62     51.23 o
   5   3  20        0.17       -5.91     49.16 o
   7   3  20      898.77      637.91     56.96 o
 -14   4  20      173.84      125.41     40.92 o
 -12   4  20      184.10      221.01     59.41 o
 -10   4  20        6.65      147.50     52.98 o
  -8   4  20      264.61      566.02    123.61 o
  -6   4  20     2551.90     2234.12    153.18 o
  -4   4  20     2006.10     1971.25    108.58 o
  -2   4  20       36.60      124.81     70.78 o
   0   4  20       41.28       36.84    105.67 o
   2   4  20      760.76      990.10    137.21 o
   4   4  20     1164.27     1238.19    151.24 o
   6   4  20      244.50       53.56     74.17 o
 -11   5  20      149.85       26.43     67.93 o
  -9   5  20      767.15      962.33     76.92 o
  -7   5  20      629.73      814.96     55.24 o
  -5   5  20      154.54      244.22     54.13 o
  -3   5  20      229.49      334.49    238.01 o
  -1   5  20       38.45      109.09     73.08 o
   1   5  20      350.94      429.74     46.60 o
   3   5  20     1790.88     2217.75    204.56 o
  -8   6  20     1376.78     1672.36     95.01 o
  -6   6  20     1102.35     1103.08     84.35 o
  -4   6  20       39.14      250.79    191.47 o
  -2   6  20      103.74        6.34     54.83 o
   0   6  20        7.34      -16.69    244.79 o
 -15   1  21      381.63      424.03     96.29 o
 -13   1  21      261.81      489.60    104.22 o
 -11   1  21      512.10      614.00    192.93 o
  -9   1  21      420.25      414.27     67.18 o
  -7   1  21      153.23      -75.47    155.60 o
  -5   1  21       28.32       69.85     54.34 o
  -3   1  21      234.68      409.32     78.53 o
  -1   1  21     1437.14     1580.00    121.19 o
   1   1  21      220.51      203.01     66.49 o
   3   1  21      172.42      357.68     80.16 o
   5   1  21       57.08       55.93     53.45 o
   7   1  21      754.42      992.03    141.19 o
 -14   2  21      382.93      402.27     78.59 o
 -12   2  21     1372.31     1320.98     52.43 o
 -10   2  21     1281.83     1247.25     82.89 o
  -8   2  21      609.14      541.82     53.80 o
  -6   2  21       59.79       46.48     65.80 o
  -4   2  21       34.93        2.25     84.35 o
  -2   2  21     1402.13     1512.89     69.52 o
   0   2  21      120.37      129.60     54.60 o
   2   2  21      895.63      718.74    173.83 o
   4   2  21      623.98      707.54     81.39 o
   6   2  21      346.97      299.90     52.19 o
 -13   3  21      767.07      806.39     54.80 o
 -11   3  21      370.99      408.71     53.07 o
  -9   3  21      218.25      558.40    132.33 o
  -7   3  21       25.80       94.89     66.09 o
  -5   3  21     3835.99     3837.42     74.32 o
  -3   3  21     4681.18     4982.12     76.59 o
  -1   3  21     1806.84     2048.79     78.47 o
   1   3  21     1499.39     1429.01    416.35 o
   3   3  21       55.43       59.53     52.70 o
   5   3  21       12.67      211.97    142.03 o
 -12   4  21     2026.40     1884.88    157.72 o
 -10   4  21      721.28      824.50    138.12 o
  -8   4  21      678.45      844.09     66.40 o
  -6   4  21      488.48      673.53    263.70 o
  -4   4  21       50.63      255.40    123.61 o
  -2   4  21     2539.87     2679.89    188.08 o
   0   4  21     1003.98     1070.75     70.75 o
   2   4  21      269.75      319.67     66.45 o
   4   4  21     1611.20     1786.40    405.73 o
  -9   5  21       15.32      104.38     64.65 o
  -7   5  21       87.67      231.30     96.95 o
  -5   5  21       10.58       61.93     71.00 o
  -3   5  21      150.36      221.94     69.80 o
  -1   5  21      370.32      607.31     76.04 o
   1   5  21      214.28      284.06     67.86 o
 -12   0  22       11.27      -95.01     95.01 o
 -10   0  22      732.56      564.24     70.77 o
  -8   0  22     1070.50     1133.33     98.89 o
  -6   0  22     1177.67     1014.08     96.95 o
  -4   0  22      382.17      268.55     94.04 o
  -2   0  22      168.56      412.03     92.10 o
   0   0  22     3331.63     2765.94    103.73 o
   2   0  22      134.87       50.09     64.03 o
   4   0  22     1891.46     1742.77    523.52 o
 -13   1  22      427.83      360.30    172.57 o
 -11   1  22     1453.47     1127.20    113.43 o
  -9   1  22      321.84      427.19     66.50 o
  -7   1  22     1374.42     1361.37     76.59 o
  -5   1  22      645.16      661.07     81.92 o
  -3   1  22        6.29      112.68     73.20 o
  -1   1  22      302.93      332.19     66.82 o
   1   1  22     1218.27     1448.15    139.12 o
   3   1  22     2264.22     2861.54    289.94 o
   5   1  22     2211.93     1919.24    236.77 o
 -12   2  22      393.70      330.12    150.27 o
 -10   2  22      744.16      686.45     60.11 o
  -8   2  22      271.35      396.89     66.09 o
  -6   2  22      841.11      964.15    242.37 o
  -4   2  22      960.05      801.32     85.80 o
  -2   2  22      100.88      179.75     66.84 o
   0   2  22      518.24      373.78    108.10 o
   2   2  22      367.82      493.79     57.09 o
   4   2  22      104.12       56.98     43.85 o
 -11   3  22        9.58       93.93    143.97 o
  -9   3  22       34.16      250.57    178.87 o
  -7   3  22       90.79      160.97     53.98 o
  -5   3  22      386.22      367.00    143.00 o
  -3   3  22       55.53      -61.91     67.86 o
  -1   3  22       33.77      137.37     66.49 o
   1   3  22       40.88      -19.01     82.73 o
   3   3  22        5.66      134.14     45.24 o
  -8   4  22      920.88      966.06     53.56 o
  -6   4  22       28.32      -66.02     66.02 o
  -4   4  22      584.05      638.22     68.08 o
  -2   4  22      142.17      135.36     57.15 o
   0   4  22      471.86      538.10    177.71 o
 -11   1  23       29.31      -47.50     96.95 o
  -9   1  23       44.89       13.97     87.74 o
  -7   1  23      474.28       95.51    189.53 o
  -5   1  23      266.93      247.06     47.99 o
  -3   1  23      113.34      295.23    106.64 o
  -1   1  23      360.99      551.81     72.23 o
   1   1  23       15.32      -31.29     48.14 o
  -8   2  23     1017.09     1046.29    117.79 o
  -6   2  23      203.03       98.86     54.52 o
  -4   2  23      770.50      723.39     68.83 o
  -2   2  23     1521.64     1626.73    120.70 o
   0   2  23      350.09      271.26    133.79 o
  -5   3  23      778.72      949.12    100.83 o
 
